# Supplementary material for: 9-p-Tolyl-9H-carbazole-3-carbonitrile
Source: Acta Crystallogr Sect E Struct Rep Online. 2011 Sep 30;67(Pt 10):o2796. doi: 10.1107/S1600536811039286 (PMC3201498; doi:10.1107/S1600536811039286)
Supplement: Supplementary file 1 [file e-67-o2796-sup1.cif]

##############################################################################
#                                                                            #
# This CIF contains the data in a paper accepted for publication in          #
# Acta Crystallographica Section E. It conforms to the requirements of       #
# Notes for Authors for Acta Crystallographica Section E, and has been       #
# peer reviewed under the auspices of the IUCr Commission on Journals.       #
#                                                                            #
# Full details of the Crystallographic Information File format               #
# are given in the paper "The Crystallographic Information File (CIF):       #
# a New Standard Archive File for Crystallography" by S. R. Hall, F. H.      #
# Allen and I. D. Brown [Acta Cryst. (1991), A47, 655-685].                  #
#                                                                            #
# The current version of the core CIF dictionary is obtainable from          #
# ftp://ftp.iucr.org/pub/cif_core.dic.                                       #
#                                                                            #
# Software is freely available for graphical display of the structure(s)     #
# in this CIF. For information consult the CIF software page                 #
# http://www.iucr.org/resources/cif/software.                                #
#                                                                            #
# This file may be used for bona fide research purposes within the           #
# scientific community so long as proper attribution is given to the journal # 
# article from which it was obtained.                                        #
#                                                                            #
##############################################################################
data_global
_audit_creation_method     SHELXL97
_journal_date_recd_electronic     2011-09-19
_journal_date_accepted     2011-09-24
_journal_name_full     'Acta Crystallographica, Section E'
_journal_year     2011
_journal_volume     67
_journal_issue     10
_journal_page_first     o2796
_journal_page_last     o2796
_journal_paper_category     QO
_journal_coeditor_code     PV2449
_publ_contact_author_name     'V. Manivannan'
_publ_contact_author_address
;
Department of Research and Development,
PRIST University,
Vallam,
Thanjavur 613 403,
Tamil Nadu,
India
;
_publ_contact_author_email     'crystallography2010@gmail.com'
_publ_contact_author_fax     ?
_publ_contact_author_phone     '04362241324'
_publ_section_title
;
9-<i>p</i>-Tolyl-9<i>H</i>-carbazole-3-carbonitrile
;
loop_
    _publ_author_name
    _publ_author_address
    'C. Ramathilagam'
;
Department of Physics,
AMET University,
Kanathur,
Chennai 603 112,
India
;
    'N. Venkatesan'
;
Department of Organic Chemistry,
University of Madras,
Guindy campus,
Chennai 600 025,
India
;
    'P. Rajakumar'
;
Department of Organic Chemistry,
University of Madras,
Guindy campus,
Chennai 600 025,
India
;
    'P. R. Umarani'
;
Department of Physics,
Presidency College (Autonomous),
Chennai 600 005,
India
;
    'V. Manivannan'
;
Department of Research and Development,
PRIST University,
Vallam,
Thanjavur 613 403,
Tamil Nadu,
India
;
_publ_section_synopsis     .
data_I
_chemical_name_systematic
;
9-<i>p</i>-Tolyl-9<i>H</i>-carbazole-3-carbonitrile
;
_chemical_name_common     ?
_chemical_formula_moiety     'C20 H14 N2'
_chemical_formula_sum     'C20 H14 N2'
_chemical_formula_iupac     'C20 H14 N2'
_chemical_formula_weight     282.33
_chemical_melting_point     ?
_symmetry_cell_setting     triclinic
_symmetry_space_group_name_H-M     'P -1'
_symmetry_space_group_name_Hall     '-P 1'
loop_
    _symmetry_equiv_pos_as_xyz
    'x, y, z'
    '-x, -y, -z'
_cell_length_a     8.6031(3)
_cell_length_b     8.8247(3)
_cell_length_c     10.4609(4)
_cell_angle_alpha     80.514(2)
_cell_angle_beta     87.499(2)
_cell_angle_gamma     72.114(2)
_cell_volume     745.45(5)
_cell_formula_units_Z     2
_cell_measurement_reflns_used     3724
_cell_measurement_theta_min     1.97
_cell_measurement_theta_max     28.35
_cell_measurement_temperature     295(2)
_exptl_crystal_description     'block'
_exptl_crystal_colour     'colourless'
_exptl_crystal_size_max     0.22
_exptl_crystal_size_mid     0.19
_exptl_crystal_size_min     0.17
_exptl_crystal_density_diffrn     1.258
_exptl_crystal_density_meas     ?
_exptl_crystal_density_method     'not measured'
_exptl_crystal_F_000     296
_exptl_absorpt_coefficient_mu     0.075
_exptl_absorpt_correction_type     multi-scan
_exptl_absorpt_process_details     '(SADABS; Sheldrick, 1996)'
_exptl_absorpt_correction_T_min     0.9838
_exptl_absorpt_correction_T_max     0.9874
_exptl_special_details     ?
_diffrn_ambient_temperature     295(2)
_diffrn_radiation_type     MoK\a
_diffrn_radiation_wavelength     0.71073
_diffrn_radiation_source     'fine-focus sealed tube'
_diffrn_radiation_monochromator     graphite
_diffrn_measurement_device_type     'Bruker Kappa APEXII CCD'
_diffrn_measurement_method     '\w and \f'
_diffrn_detector_area_resol_mean     0
_diffrn_reflns_number     13631
_diffrn_reflns_av_R_equivalents     0.0289
_diffrn_reflns_av_sigmaI/netI     0.0229
_diffrn_reflns_theta_min     1.97
_diffrn_reflns_theta_max     28.35
_diffrn_reflns_theta_full     28.35
_diffrn_measured_fraction_theta_max     0.998
_diffrn_measured_fraction_theta_full     0.998
_diffrn_reflns_limit_h_min     -11
_diffrn_reflns_limit_h_max     9
_diffrn_reflns_limit_k_min     -11
_diffrn_reflns_limit_k_max     11
_diffrn_reflns_limit_l_min     -13
_diffrn_reflns_limit_l_max     13
_diffrn_standards_number     ?
_diffrn_standards_interval_count     0
_diffrn_standards_interval_time     0
_diffrn_standards_decay_%     ?
_refine_special_details
;
;
_reflns_number_total     3724
_reflns_number_gt     2695
_reflns_threshold_expression     I>2sigma(I)
_refine_ls_structure_factor_coef     Fsqd
_refine_ls_matrix_type     full
_refine_ls_R_factor_all     0.0617
_refine_ls_R_factor_gt     0.0427
_refine_ls_wR_factor_gt     0.1098
_refine_ls_wR_factor_ref     0.1227
_refine_ls_goodness_of_fit_ref     1.037
_refine_ls_restrained_S_all     1.038
_refine_ls_number_reflns     3724
_refine_ls_number_parameters     200
_refine_ls_number_restraints     1
_refine_ls_hydrogen_treatment     constr
_refine_ls_weighting_scheme     calc
_refine_ls_weighting_details
         'calc w=1/[\s^2^(Fo^2^)+(0.0561P)^2^+0.1087P] where P=(Fo^2^+2Fc^2^)/3'
_atom_sites_solution_hydrogens     geom
_atom_sites_solution_primary     direct
_atom_sites_solution_secondary     difmap
_refine_ls_shift/su_max     0.002
_refine_ls_shift/su_mean     0.000
_refine_diff_density_max     0.161
_refine_diff_density_min     -0.205
_refine_ls_extinction_method     none
_refine_ls_extinction_coef     ?
loop_
    _atom_type_symbol
    _atom_type_description
    _atom_type_scat_dispersion_real
    _atom_type_scat_dispersion_imag
    _atom_type_scat_source
    'C' 'C' 0.0033 0.0016
                         'International Tables Vol C Tables 4.2.6.8 and 6.1.1.4'
    'H' 'H' 0.0000 0.0000
                         'International Tables Vol C Tables 4.2.6.8 and 6.1.1.4'
    'N' 'N' 0.0061 0.0033
                         'International Tables Vol C Tables 4.2.6.8 and 6.1.1.4'
_computing_data_collection     'APEX2 (Bruker, 2004)'
_computing_cell_refinement     'SAINT (Bruker, 2004)'
_computing_data_reduction     'SAINT (Bruker, 2004)'
_computing_structure_solution     'SHELXS97 (Sheldrick, 2008)'
_computing_structure_refinement     'SHELXL97 (Sheldrick, 2008)'
_computing_molecular_graphics     'PLATON (Spek, 2009)'
_computing_publication_material     'SHELXL97 (Sheldrick, 2008)'
loop_
    _atom_site_type_symbol
    _atom_site_label
    _atom_site_fract_x
    _atom_site_fract_y
    _atom_site_fract_z
    _atom_site_U_iso_or_equiv
    _atom_site_adp_type
    _atom_site_calc_flag
    _atom_site_refinement_flags
    _atom_site_occupancy
    _atom_site_symmetry_multiplicity
    _atom_site_disorder_assembly
    _atom_site_disorder_group
    C C1 1.15482(15) 0.39757(15) 0.76616(11) 0.0428(3) Uani d . 1 1 . .
    C C2 1.28283(17) 0.27239(16) 0.72999(13) 0.0503(3) Uani d . 1 1 . .
    H H2 1.2641 0.1969 0.6851 0.060 Uiso calc R 1 1 . .
    C C3 1.43894(17) 0.26447(17) 0.76330(13) 0.0544(3) Uani d . 1 1 . .
    H H3 1.5267 0.1814 0.7408 0.065 Uiso calc R 1 1 . .
    C C4 1.46875(17) 0.37727(17) 0.82957(13) 0.0540(3) Uani d . 1 1 . .
    H H4 1.5755 0.3684 0.8503 0.065 Uiso calc R 1 1 . .
    C C5 1.34207(15) 0.50179(16) 0.86478(12) 0.0482(3) Uani d . 1 1 . .
    H H5 1.3622 0.5774 0.9087 0.058 Uiso calc R 1 1 . .
    C C6 1.18294(15) 0.51223(14) 0.83321(11) 0.0413(3) Uani d . 1 1 . .
    C C7 1.02493(14) 0.62392(14) 0.85320(11) 0.0408(3) Uani d . 1 1 . .
    C C8 0.97472(15) 0.75589(15) 0.91712(12) 0.0447(3) Uani d . 1 1 . .
    H H8 1.0505 0.7899 0.9561 0.054 Uiso calc R 1 1 . .
    C C9 0.80848(16) 0.83680(15) 0.92188(12) 0.0470(3) Uani d U 1 1 . .
    C C10 0.69339(16) 0.78683(16) 0.86297(13) 0.0513(3) Uani d . 1 1 . .
    H H10 0.5829 0.8431 0.8670 0.062 Uiso calc R 1 1 . .
    C C11 0.74155(16) 0.65580(16) 0.79929(13) 0.0497(3) Uani d . 1 1 . .
    H H11 0.6653 0.6228 0.7599 0.060 Uiso calc R 1 1 . .
    C C12 0.90815(15) 0.57363(15) 0.79534(11) 0.0428(3) Uani d . 1 1 . .
    C C13 0.91238(15) 0.35356(16) 0.67085(12) 0.0447(3) Uani d . 1 1 . .
    C C14 0.81166(17) 0.43835(18) 0.56626(12) 0.0531(3) Uani d . 1 1 . .
    H H14 0.7938 0.5487 0.5431 0.064 Uiso calc R 1 1 . .
    C C15 0.73821(18) 0.3594(2) 0.49679(13) 0.0588(4) Uani d . 1 1 . .
    H H15 0.6688 0.4181 0.4282 0.071 Uiso calc R 1 1 . .
    C C16 0.76514(18) 0.1943(2) 0.52662(14) 0.0582(4) Uani d . 1 1 . .
    C C17 0.86723(18) 0.11099(18) 0.63019(15) 0.0582(4) Uani d . 1 1 . .
    H H17 0.8883 -0.0001 0.6512 0.070 Uiso calc R 1 1 . .
    C C18 0.93897(17) 0.18914(16) 0.70359(13) 0.0517(3) Uani d . 1 1 . .
    H H18 1.0047 0.1313 0.7745 0.062 Uiso calc R 1 1 . .
    C C19 0.6847(3) 0.1091(3) 0.4495(2) 0.0915(6) Uani d . 1 1 . .
    H H19A 0.5682 0.1520 0.4557 0.137 Uiso calc R 1 1 . .
    H H19B 0.7182 -0.0041 0.4832 0.137 Uiso calc R 1 1 . .
    H H19C 0.7163 0.1249 0.3603 0.137 Uiso calc R 1 1 . .
    C C20 0.75645(17) 0.97199(16) 0.99028(14) 0.0537(3) Uani d U 1 1 . .
    N N1 0.98705(12) 0.43589(13) 0.74328(10) 0.0454(3) Uani d . 1 1 . .
    N N2 0.72084(16) 1.07784(16) 1.04614(14) 0.0700(4) Uani d . 1 1 . .
loop_
    _atom_site_aniso_label
    _atom_site_aniso_U_11
    _atom_site_aniso_U_22
    _atom_site_aniso_U_33
    _atom_site_aniso_U_12
    _atom_site_aniso_U_13
    _atom_site_aniso_U_23
    C1 0.0421(6) 0.0455(7) 0.0405(6) -0.0140(5) 0.0003(5) -0.0053(5)
    C2 0.0519(8) 0.0486(7) 0.0508(7) -0.0142(6) 0.0048(6) -0.0122(6)
    C3 0.0440(7) 0.0523(8) 0.0608(8) -0.0070(6) 0.0063(6) -0.0083(6)
    C4 0.0411(7) 0.0592(8) 0.0590(8) -0.0140(6) -0.0018(6) -0.0039(6)
    C5 0.0438(7) 0.0531(7) 0.0482(7) -0.0157(6) -0.0035(5) -0.0061(6)
    C6 0.0420(6) 0.0432(6) 0.0386(6) -0.0137(5) 0.0001(5) -0.0049(5)
    C7 0.0397(6) 0.0426(6) 0.0398(6) -0.0132(5) -0.0003(5) -0.0044(5)
    C8 0.0462(7) 0.0432(7) 0.0461(6) -0.0154(5) -0.0011(5) -0.0072(5)
    C9 0.0486(7) 0.0412(6) 0.0489(7) -0.0112(5) 0.0020(5) -0.0060(5)
    C10 0.0409(7) 0.0484(7) 0.0616(8) -0.0097(5) 0.0015(6) -0.0079(6)
    C11 0.0413(7) 0.0525(7) 0.0572(7) -0.0163(6) -0.0021(6) -0.0096(6)
    C12 0.0435(7) 0.0425(6) 0.0432(6) -0.0143(5) -0.0006(5) -0.0061(5)
    C13 0.0451(7) 0.0519(7) 0.0417(6) -0.0197(6) 0.0029(5) -0.0120(5)
    C14 0.0586(8) 0.0568(8) 0.0467(7) -0.0234(7) -0.0034(6) -0.0040(6)
    C15 0.0592(9) 0.0763(10) 0.0456(7) -0.0267(8) -0.0038(6) -0.0098(7)
    C16 0.0549(8) 0.0776(10) 0.0552(8) -0.0319(7) 0.0074(6) -0.0261(7)
    C17 0.0610(9) 0.0531(8) 0.0678(9) -0.0241(7) 0.0063(7) -0.0184(7)
    C18 0.0529(8) 0.0509(7) 0.0524(7) -0.0168(6) -0.0016(6) -0.0085(6)
    C19 0.0912(14) 0.1118(16) 0.0975(14) -0.0513(12) -0.0035(11) -0.0491(12)
    C20 0.0492(7) 0.0454(7) 0.0637(8) -0.0097(6) 0.0016(6) -0.0108(6)
    N1 0.0418(6) 0.0472(6) 0.0496(6) -0.0141(5) -0.0016(4) -0.0133(5)
    N2 0.0611(8) 0.0583(8) 0.0926(10) -0.0125(6) -0.0004(7) -0.0279(7)
_geom_special_details
;
All e.s.d.'s (except the e.s.d. in the dihedral angle between two l.s. planes)
are estimated using the full covariance matrix. The cell e.s.d.'s are taken
into account individually in the estimation of e.s.d.'s in distances, angles
and torsion angles; correlations between e.s.d.'s in cell parameters are only
used when they are defined by crystal symmetry. An approximate (isotropic)
treatment of cell e.s.d.'s is used for estimating e.s.d.'s involving l.s.
planes.
;
loop_
    _geom_bond_atom_site_label_1
    _geom_bond_atom_site_label_2
    _geom_bond_site_symmetry_2
    _geom_bond_distance
    _geom_bond_publ_flag
    C1 C2 . 1.3894(18) ?
    C1 N1 . 1.3995(16) ?
    C1 C6 . 1.4048(17) ?
    C2 C3 . 1.380(2) ?
    C2 H2 . 0.9300 ?
    C3 C4 . 1.392(2) ?
    C3 H3 . 0.9300 ?
    C4 C5 . 1.3761(19) ?
    C4 H4 . 0.9300 ?
    C5 C6 . 1.3942(17) ?
    C5 H5 . 0.9300 ?
    C6 C7 . 1.4434(17) ?
    C7 C8 . 1.3829(17) ?
    C7 C12 . 1.4100(17) ?
    C8 C9 . 1.3914(18) ?
    C8 H8 . 0.9300 ?
    C9 C10 . 1.4021(19) ?
    C9 C20 . 1.4356(18) ?
    C10 C11 . 1.3740(18) ?
    C10 H10 . 0.9300 ?
    C11 C12 . 1.3958(18) ?
    C11 H11 . 0.9300 ?
    C12 N1 . 1.3834(16) ?
    C13 C18 . 1.3835(18) ?
    C13 C14 . 1.3865(18) ?
    C13 N1 . 1.4230(16) ?
    C14 C15 . 1.3750(19) ?
    C14 H14 . 0.9300 ?
    C15 C16 . 1.386(2) ?
    C15 H15 . 0.9300 ?
    C16 C17 . 1.382(2) ?
    C16 C19 . 1.505(2) ?
    C17 C18 . 1.3869(19) ?
    C17 H17 . 0.9300 ?
    C18 H18 . 0.9300 ?
    C19 H19A . 0.9600 ?
    C19 H19B . 0.9600 ?
    C19 H19C . 0.9600 ?
    C20 N2 . 1.1386(17) ?
loop_
    _geom_angle_atom_site_label_1
    _geom_angle_atom_site_label_2
    _geom_angle_atom_site_label_3
    _geom_angle_site_symmetry_1
    _geom_angle_site_symmetry_3
    _geom_angle
    _geom_angle_publ_flag
    C2 C1 N1 . . 129.38(12) ?
    C2 C1 C6 . . 121.43(12) ?
    N1 C1 C6 . . 109.18(11) ?
    C3 C2 C1 . . 117.33(13) ?
    C3 C2 H2 . . 121.3 ?
    C1 C2 H2 . . 121.3 ?
    C2 C3 C4 . . 121.90(13) ?
    C2 C3 H3 . . 119.0 ?
    C4 C3 H3 . . 119.0 ?
    C5 C4 C3 . . 120.78(13) ?
    C5 C4 H4 . . 119.6 ?
    C3 C4 H4 . . 119.6 ?
    C4 C5 C6 . . 118.60(13) ?
    C4 C5 H5 . . 120.7 ?
    C6 C5 H5 . . 120.7 ?
    C5 C6 C1 . . 119.96(12) ?
    C5 C6 C7 . . 133.56(12) ?
    C1 C6 C7 . . 106.48(11) ?
    C8 C7 C12 . . 119.87(11) ?
    C8 C7 C6 . . 133.07(11) ?
    C12 C7 C6 . . 107.03(10) ?
    C7 C8 C9 . . 118.63(11) ?
    C7 C8 H8 . . 120.7 ?
    C9 C8 H8 . . 120.7 ?
    C8 C9 C10 . . 121.09(12) ?
    C8 C9 C20 . . 118.52(12) ?
    C10 C9 C20 . . 120.38(12) ?
    C11 C10 C9 . . 120.90(12) ?
    C11 C10 H10 . . 119.6 ?
    C9 C10 H10 . . 119.6 ?
    C10 C11 C12 . . 118.11(12) ?
    C10 C11 H11 . . 120.9 ?
    C12 C11 H11 . . 120.9 ?
    N1 C12 C11 . . 129.52(12) ?
    N1 C12 C7 . . 109.05(11) ?
    C11 C12 C7 . . 121.40(12) ?
    C18 C13 C14 . . 119.34(12) ?
    C18 C13 N1 . . 120.73(11) ?
    C14 C13 N1 . . 119.93(12) ?
    C15 C14 C13 . . 120.07(13) ?
    C15 C14 H14 . . 120.0 ?
    C13 C14 H14 . . 120.0 ?
    C14 C15 C16 . . 121.56(14) ?
    C14 C15 H15 . . 119.2 ?
    C16 C15 H15 . . 119.2 ?
    C17 C16 C15 . . 117.77(13) ?
    C17 C16 C19 . . 121.14(16) ?
    C15 C16 C19 . . 121.09(15) ?
    C16 C17 C18 . . 121.52(14) ?
    C16 C17 H17 . . 119.2 ?
    C18 C17 H17 . . 119.2 ?
    C13 C18 C17 . . 119.71(13) ?
    C13 C18 H18 . . 120.1 ?
    C17 C18 H18 . . 120.1 ?
    C16 C19 H19A . . 109.5 ?
    C16 C19 H19B . . 109.5 ?
    H19A C19 H19B . . 109.5 ?
    C16 C19 H19C . . 109.5 ?
    H19A C19 H19C . . 109.5 ?
    H19B C19 H19C . . 109.5 ?
    N2 C20 C9 . . 177.51(16) ?
    C12 N1 C1 . . 108.25(10) ?
    C12 N1 C13 . . 126.03(10) ?
    C1 N1 C13 . . 125.59(10) ?
loop_
    _geom_torsion_atom_site_label_1
    _geom_torsion_atom_site_label_2
    _geom_torsion_atom_site_label_3
    _geom_torsion_atom_site_label_4
    _geom_torsion_site_symmetry_1
    _geom_torsion_site_symmetry_2
    _geom_torsion_site_symmetry_3
    _geom_torsion_site_symmetry_4
    _geom_torsion
    _geom_torsion_publ_flag
    N1 C1 C2 C3 . . . . 178.70(12) ?
    C6 C1 C2 C3 . . . . 0.40(19) ?
    C1 C2 C3 C4 . . . . -0.5(2) ?
    C2 C3 C4 C5 . . . . 0.1(2) ?
    C3 C4 C5 C6 . . . . 0.3(2) ?
    C4 C5 C6 C1 . . . . -0.38(18) ?
    C4 C5 C6 C7 . . . . -179.43(12) ?
    C2 C1 C6 C5 . . . . 0.02(18) ?
    N1 C1 C6 C5 . . . . -178.58(11) ?
    C2 C1 C6 C7 . . . . 179.31(11) ?
    N1 C1 C6 C7 . . . . 0.70(13) ?
    C5 C6 C7 C8 . . . . -4.1(2) ?
    C1 C6 C7 C8 . . . . 176.79(13) ?
    C5 C6 C7 C12 . . . . 178.13(13) ?
    C1 C6 C7 C12 . . . . -1.01(13) ?
    C12 C7 C8 C9 . . . . -0.38(17) ?
    C6 C7 C8 C9 . . . . -177.97(12) ?
    C7 C8 C9 C10 . . . . -0.23(19) ?
    C7 C8 C9 C20 . . . . 178.90(11) ?
    C8 C9 C10 C11 . . . . 0.3(2) ?
    C20 C9 C10 C11 . . . . -178.79(12) ?
    C9 C10 C11 C12 . . . . 0.22(19) ?
    C10 C11 C12 N1 . . . . 176.86(12) ?
    C10 C11 C12 C7 . . . . -0.84(19) ?
    C8 C7 C12 N1 . . . . -177.18(11) ?
    C6 C7 C12 N1 . . . . 0.97(13) ?
    C8 C7 C12 C11 . . . . 0.94(18) ?
    C6 C7 C12 C11 . . . . 179.09(11) ?
    C18 C13 C14 C15 . . . . 0.5(2) ?
    N1 C13 C14 C15 . . . . -179.43(12) ?
    C13 C14 C15 C16 . . . . -1.6(2) ?
    C14 C15 C16 C17 . . . . 0.8(2) ?
    C14 C15 C16 C19 . . . . -179.72(14) ?
    C15 C16 C17 C18 . . . . 0.9(2) ?
    C19 C16 C17 C18 . . . . -178.53(14) ?
    C14 C13 C18 C17 . . . . 1.2(2) ?
    N1 C13 C18 C17 . . . . -178.86(12) ?
    C16 C17 C18 C13 . . . . -1.9(2) ?
    C8 C9 C20 N2 . . . . -8(4) ?
    C10 C9 C20 N2 . . . . 171(4) ?
    C11 C12 N1 C1 . . . . -178.47(12) ?
    C7 C12 N1 C1 . . . . -0.55(13) ?
    C11 C12 N1 C13 . . . . 5.6(2) ?
    C7 C12 N1 C13 . . . . -176.45(11) ?
    C2 C1 N1 C12 . . . . -178.57(12) ?
    C6 C1 N1 C12 . . . . -0.11(13) ?
    C2 C1 N1 C13 . . . . -2.6(2) ?
    C6 C1 N1 C13 . . . . 175.81(11) ?
    C18 C13 N1 C12 . . . . -128.91(14) ?
    C14 C13 N1 C12 . . . . 51.05(17) ?
    C18 C13 N1 C1 . . . . 55.88(17) ?
    C14 C13 N1 C1 . . . . -124.16(14) ?
loop_
    _geom_hbond_atom_site_label_D
    _geom_hbond_atom_site_label_H
    _geom_hbond_atom_site_label_A
    _geom_hbond_site_symmetry_A
    _geom_hbond_distance_DH
    _geom_hbond_distance_HA
    _geom_hbond_distance_DA
    _geom_hbond_angle_DHA
    _geom_hbond_publ_flag
    C8 H8 N2 2_777 0.93 2.57 3.434(2) 154 y
    C15 H15 Cg2 2_566 0.93 2.71 3.4530(10)
                                         137 y
