# Supplementary material for: 9-p-Tolyl-9H-carbazole-3-carbonitrile
Source: Acta Crystallogr Sect E Struct Rep Online. 2011 Sep 30;67(Pt 10):o2796. doi: 10.1107/S1600536811039286 (PMC3201498; doi:10.1107/S1600536811039286)
Supplement: Supplementary file 2 [file e-67-o2796-Isup2.hkl]

#
# h,k,l, Fc-squared, Fo-squared, sigma(Fo-squared) and status flag
#
data_I
_shelx_title ' ssmotmm_0m in P-1'
_shelx_refln_list_code          4
_shelx_F_calc_maximum      107.57
_exptl_crystal_F_000       296.00
_reflns_d_resolution_high  0.7484
 
loop_
 _symmetry_equiv_pos_as_xyz
 'x, y, z'
 '-x, -y, -z'
 
_cell_length_a     8.6031
_cell_length_b     8.8247
_cell_length_c    10.4609
_cell_angle_alpha  80.514
_cell_angle_beta   87.499
_cell_angle_gamma  72.114
 
_shelx_F_squared_multiplier     1.000
 
loop_
 _refln_index_h
 _refln_index_k
 _refln_index_l
 _refln_F_squared_calc
 _refln_F_squared_meas
 _refln_F_squared_sigma
 _refln_observed_status
   1   0   0     2059.93     1888.94     18.29 o
   2   0   0     1318.79     1289.35     10.74 o
   3   0   0      155.57      148.71      1.47 o
   4   0   0      732.78      715.75      6.49 o
   5   0   0       12.58        7.65      0.30 o
   6   0   0        1.17        0.50      0.17 o
   7   0   0       31.69       32.45      1.06 o
   8   0   0        2.46        2.98      0.68 o
   9   0   0        0.12       -0.17      0.34 o
  10   0   0        0.43        0.31      0.41 o
 -10   1   0        0.94        1.97      0.55 o
  -9   1   0        2.12        1.85      0.50 o
  -8   1   0        3.57        2.47      0.46 o
  -7   1   0       26.17       26.59      0.98 o
  -6   1   0      214.71      206.00      2.82 o
  -5   1   0       43.99       41.22      0.73 o
  -4   1   0       52.14       53.88      0.87 o
  -3   1   0        2.43        6.44      0.18 o
  -2   1   0     1466.21     1390.39     12.39 o
  -1   1   0      229.67      223.45      2.07 o
   0   1   0     1866.35     1708.04     32.13 o
   1   1   0      669.60      646.67      6.75 o
   2   1   0       31.69       35.61      0.42 o
   3   1   0       76.06       72.92      0.94 o
   4   1   0      235.79      249.02      2.41 o
   5   1   0       68.59       70.10      0.94 o
   6   1   0        1.30        1.83      0.21 o
   7   1   0       11.45       10.70      0.52 o
   8   1   0        0.86        0.17      0.23 o
   9   1   0        0.00        0.06      0.47 o
  10   1   0        0.13       -0.08      0.81 o
  11   1   0       17.02       22.08      2.37 o
 -10   2   0        3.26        5.30      1.15 o
  -9   2   0        1.87        3.13      0.61 o
  -8   2   0       10.35        9.54      0.73 o
  -7   2   0        0.05        0.71      0.42 o
  -6   2   0      267.27      265.81      4.39 o
  -5   2   0       14.74       16.61      0.47 o
  -4   2   0       79.10       80.96      1.01 o
  -3   2   0       71.62       79.59      0.93 o
  -2   2   0       81.07       76.89      0.85 o
  -1   2   0       53.45       50.22      0.62 o
   0   2   0        0.08        1.08      0.10 o
   1   2   0      788.95      780.67      8.71 o
   2   2   0      313.96      301.88      2.75 o
   3   2   0       51.79       53.31      0.63 o
   4   2   0       84.62      100.16      1.09 o
   5   2   0       26.50       28.73      0.50 o
   6   2   0       30.07       25.32      0.78 o
   7   2   0       51.33       47.49      0.88 o
   8   2   0        1.39        1.42      0.29 o
   9   2   0       17.21       15.90      0.77 o
  10   2   0        2.04        3.88      1.18 o
  11   2   0        0.43        0.75      1.08 o
  -9   3   0        0.00        0.22      0.53 o
  -8   3   0        0.27        0.19      0.39 o
  -7   3   0        1.39        0.42      0.34 o
  -6   3   0       49.01       39.95      1.25 o
  -5   3   0       80.03       75.73      1.29 o
  -4   3   0        0.02        0.03      0.17 o
  -3   3   0       21.34       22.54      0.43 o
  -2   3   0      197.61      208.35      2.06 o
  -1   3   0      901.39      873.95      8.41 o
   0   3   0      141.21      130.50      1.58 o
   1   3   0      372.98      362.89      4.74 o
   2   3   0       97.54      100.81      1.11 o
   3   3   0       38.34       37.30      0.49 o
   4   3   0      648.49      654.20      5.94 o
   5   3   0       39.15       35.28      0.56 o
   6   3   0      275.71      276.75      3.14 o
   7   3   0      186.78      167.82      2.13 o
   8   3   0      267.64      265.71      4.39 o
   9   3   0        5.50        5.10      0.80 o
  10   3   0        0.43        0.69      0.54 o
  11   3   0       20.38       22.08      2.15 o
  -9   4   0        9.67       13.05      0.93 o
  -8   4   0        3.35        2.51      0.54 o
  -7   4   0        0.04       -0.04      0.34 o
  -6   4   0       29.41       30.09      1.12 o
  -5   4   0       77.19       78.74      1.79 o
  -4   4   0        5.30        4.76      0.33 o
  -3   4   0       12.54       11.59      0.36 o
  -2   4   0       24.97       28.79      0.46 o
  -1   4   0       81.45       90.03      1.06 o
   0   4   0      127.75      133.60      1.47 o
   1   4   0       55.74       63.77      0.97 o
   2   4   0        7.97       10.75      0.23 o
   3   4   0      173.39      183.42      1.93 o
   4   4   0       70.84       69.51      0.87 o
   5   4   0        7.28        7.75      0.29 o
   6   4   0       70.05       64.76      1.00 o
   7   4   0        7.64        7.91      0.47 o
   8   4   0       23.83       21.56      0.84 o
   9   4   0        6.17        5.47      0.67 o
  10   4   0        0.94        1.00      0.46 o
  11   4   0        0.30        0.84      0.62 o
  -8   5   0        0.07        0.16      0.57 o
  -7   5   0        7.05        7.94      1.05 o
  -6   5   0        3.95        4.05      0.55 o
  -5   5   0       29.78       27.28      1.07 o
  -4   5   0      129.47      121.27      2.51 o
  -3   5   0       35.65       35.95      0.70 o
  -2   5   0       55.73       57.52      1.53 o
  -1   5   0      151.21      162.61      1.69 o
   0   5   0      150.10      175.91      1.78 o
   1   5   0       83.76       87.85      1.26 o
   2   5   0       73.19       67.50      1.56 o
   3   5   0      159.98      167.65      1.71 o
   4   5   0       23.82       28.72      0.59 o
   5   5   0       19.54       19.71      0.44 o
   6   5   0        0.18        0.35      0.19 o
   7   5   0        2.05        1.38      0.38 o
   8   5   0        1.52        1.12      0.34 o
   9   5   0        0.01       -0.26      0.41 o
  10   5   0        7.02        7.17      1.62 o
  11   5   0        0.12        0.16      1.35 o
  -7   6   0        6.92        7.36      0.79 o
  -6   6   0        5.10        4.65      0.69 o
  -5   6   0        5.05        4.45      0.57 o
  -4   6   0       15.72       15.95      0.97 o
  -3   6   0       34.52       32.48      1.07 o
  -2   6   0       47.90       49.51      0.99 o
  -1   6   0        1.94        0.98      0.20 o
   0   6   0       12.40       10.87      0.34 o
   1   6   0       59.49       61.14      0.90 o
   2   6   0       70.15       76.66      1.03 o
   3   6   0        0.94        0.47      0.18 o
   4   6   0       37.66       37.15      0.88 o
   5   6   0      129.12      127.41      2.36 o
   6   6   0        0.38        0.15      0.30 o
   7   6   0      215.72      223.28      3.81 o
   8   6   0        0.96        1.18      0.49 o
   9   6   0        3.79        4.73      0.64 o
  10   6   0        5.24        6.83      0.83 o
  11   6   0        0.28        0.30      0.62 o
  -6   7   0        0.04        0.03      0.46 o
  -5   7   0        2.95        2.71      0.53 o
  -4   7   0        0.56        0.26      0.38 o
  -3   7   0       55.77       56.87      1.55 o
  -2   7   0        4.98        3.94      0.47 o
  -1   7   0        4.83        4.76      0.49 o
   0   7   0       24.61       22.72      0.66 o
   1   7   0        4.46        4.76      0.37 o
   2   7   0       33.54       31.90      0.69 o
   3   7   0        0.92        0.55      0.17 o
   4   7   0       30.42       30.05      0.64 o
   5   7   0       62.24       62.11      1.43 o
   6   7   0        9.96       10.45      0.60 o
   7   7   0       33.98       39.06      1.16 o
   8   7   0        0.07       -0.32      0.38 o
   9   7   0        1.04        0.35      0.49 o
  10   7   0        0.91        0.68      0.57 o
  -5   8   0        0.66        0.22      0.54 o
  -4   8   0        4.54        3.46      0.97 o
  -3   8   0        0.00        0.03      0.37 o
  -2   8   0       27.63       27.28      1.06 o
  -1   8   0       22.21       23.23      2.27 o
   0   8   0       12.31       13.62      0.97 o
   1   8   0      116.28      110.20      2.75 o
   2   8   0       11.72        9.44      0.43 o
   3   8   0        0.16        0.01      0.19 o
   4   8   0        2.71        2.45      0.65 o
   5   8   0        0.98        0.61      0.31 o
   6   8   0       28.89       31.86      1.15 o
   7   8   0       13.84       12.63      0.87 o
   8   8   0        1.69        1.91      0.59 o
   9   8   0        2.71        2.10      0.61 o
  10   8   0        0.41        0.25      0.52 o
  -4   9   0        0.14       -0.15      0.54 o
  -3   9   0        0.01        0.40      0.46 o
  -2   9   0        1.03        0.32      0.52 o
  -1   9   0       12.36       11.72      0.95 o
   0   9   0        2.63        2.91      0.86 o
   1   9   0        1.21        0.32      0.59 o
   2   9   0        9.36        9.60      0.76 o
   3   9   0       24.58       26.17      1.01 o
   4   9   0        0.53       -0.27      0.59 o
   5   9   0       49.80       52.47      1.83 o
   6   9   0       10.73        9.64      0.84 o
   7   9   0        0.03        0.11      0.54 o
   8   9   0        1.68        0.97      0.65 o
   9   9   0        1.64        0.65      0.75 o
  -2  10   0        0.05       -0.59      0.59 o
  -1  10   0        0.24       -0.22      0.54 o
   0  10   0        0.19        0.32      0.54 o
   1  10   0        6.33        7.48      2.21 o
   2  10   0        7.88        7.96      0.85 o
   3  10   0        0.19        0.41      0.35 o
   4  10   0       56.35       61.99      2.10 o
   5  10   0       18.59       21.22      1.21 o
   6  10   0        0.71        0.22      0.65 o
   7  10   0        1.97        2.37      0.86 o
   8  10   0        0.76       -0.22      0.75 o
   0  11   0        2.04        2.60      0.72 o
   1  11   0        0.71        1.00      0.81 o
   2  11   0        6.68        7.07      1.02 o
   3  11   0        3.43        3.45      0.75 o
   4  11   0        5.13        6.09      0.80 o
   5  11   0        0.01        0.11      0.65 o
   6  11   0        0.70        1.62      0.75 o
  -6 -11   1       25.33       33.06      2.15 o
  -5 -11   1        0.03        1.29      0.75 o
  -4 -11   1        0.01       -0.43      0.65 o
  -3 -11   1        7.52       12.65      1.06 o
  -2 -11   1       19.89       25.22      1.78 o
  -1 -11   1        0.00       -0.25      0.46 o
  -8 -10   1       11.18       10.45      1.40 o
  -7 -10   1        4.89        6.03      1.08 o
  -6 -10   1       15.77       16.91      1.62 o
  -5 -10   1       22.05       25.63      1.83 o
  -4 -10   1        4.84        5.59      0.81 o
  -3 -10   1        1.90        1.79      0.67 o
  -2 -10   1        9.04        6.44      0.86 o
  -1 -10   1       49.74       47.59      1.91 o
   0 -10   1        1.22        0.65      0.65 o
   1 -10   1        1.14        1.29      0.65 o
   2 -10   1        0.65        0.54      0.65 o
  -9  -9   1        1.85        1.14      0.65 o
  -8  -9   1        6.54        6.37      0.80 o
  -7  -9   1       18.90       20.57      1.14 o
  -6  -9   1        0.83        0.93      0.43 o
  -5  -9   1        0.42       -0.05      0.38 o
  -4  -9   1       10.61        9.89      0.48 o
  -3  -9   1       35.71       35.88      0.87 o
  -2  -9   1        9.45        8.40      0.56 o
  -1  -9   1       43.44       42.97      2.15 o
   0  -9   1        6.72        7.32      1.08 o
   1  -9   1        3.76        1.08      0.65 o
   2  -9   1        0.07        0.90      0.54 o
   3  -9   1        0.29       -0.03      0.52 o
   4  -9   1        1.00        1.83      1.08 o
 -10  -8   1        3.36        4.64      0.80 o
  -9  -8   1        9.64        7.84      0.92 o
  -8  -8   1        0.40        0.76      0.49 o
  -7  -8   1      124.40      130.03      5.33 o
  -6  -8   1        6.91        6.78      1.45 o
  -5  -8   1        6.83        8.09      0.54 o
  -4  -8   1        7.79        7.06      0.47 o
  -3  -8   1        3.82        3.88      0.32 o
  -2  -8   1       18.86       21.01      1.26 o
  -1  -8   1        3.00        4.12      0.43 o
   0  -8   1        0.46        0.97      0.59 o
   1  -8   1       76.53       77.14      1.86 o
   2  -8   1       36.59       37.53      1.28 o
   3  -8   1        0.30       -0.05      0.39 o
   4  -8   1        5.39        4.82      0.60 o
   5  -8   1        9.79       12.75      0.90 o
 -10  -7   1        0.47        0.83      0.52 o
  -9  -7   1        1.81        2.36      0.57 o
  -8  -7   1        2.67        2.38      0.53 o
  -7  -7   1       48.70       47.35      1.68 o
  -6  -7   1       15.59       16.37      1.29 o
  -5  -7   1       61.00       63.19      1.30 o
  -4  -7   1       20.28       22.44      0.66 o
  -3  -7   1       18.50       17.39      0.45 o
  -2  -7   1        4.88        3.46      0.30 o
  -1  -7   1       49.03       49.54      1.03 o
   0  -7   1        0.02        0.21      0.20 o
   1  -7   1        0.00        0.26      0.30 o
   2  -7   1       29.42       27.36      1.04 o
   3  -7   1      140.95      142.91      3.66 o
   4  -7   1        0.77        0.70      0.39 o
   5  -7   1        5.75        4.51      0.63 o
   6  -7   1        7.58       10.11      1.02 o
 -11  -6   1        0.66        0.19      0.60 o
 -10  -6   1        0.03        0.20      0.49 o
  -9  -6   1        0.22       -0.29      0.44 o
  -8  -6   1       12.66       11.70      0.87 o
  -7  -6   1       26.47       29.91      1.25 o
  -6  -6   1       16.70       17.14      0.65 o
  -5  -6   1       40.80       44.23      0.85 o
  -4  -6   1        0.09        0.02      0.17 o
  -3  -6   1       37.95       39.71      0.67 o
  -2  -6   1       56.12       54.29      0.90 o
  -1  -6   1        3.43        4.34      0.39 o
   0  -6   1       11.98       13.63      0.41 o
   1  -6   1        0.00        0.01      0.20 o
   2  -6   1       34.37       34.46      1.04 o
   3  -6   1        0.05        0.23      0.61 o
   4  -6   1       14.14       14.63      0.78 o
   5  -6   1        9.02       10.53      0.77 o
   6  -6   1       14.03       12.23      0.85 o
   7  -6   1        2.63        2.50      0.56 o
 -11  -5   1        5.75        8.34      0.96 o
 -10  -5   1        2.37        1.91      0.97 o
  -9  -5   1       33.72       31.67      1.44 o
  -8  -5   1       27.07       25.32      2.10 o
  -7  -5   1       16.57       18.06      1.18 o
  -6  -5   1        2.08        2.23      0.29 o
  -5  -5   1       56.37       61.47      1.11 o
  -4  -5   1       11.33       12.82      0.40 o
  -3  -5   1       82.50       87.00      0.99 o
  -2  -5   1       28.16       36.43      0.70 o
  -1  -5   1      438.96      471.20      6.19 o
   0  -5   1        1.46        1.16      0.13 o
   1  -5   1       78.45       81.42      1.07 o
   2  -5   1       94.28       95.28      1.47 o
   3  -5   1        0.06        0.31      0.17 o
   4  -5   1       80.77       85.50      1.93 o
   5  -5   1       38.32       37.77      1.69 o
   6  -5   1        0.70        0.85      0.43 o
   7  -5   1        3.46        4.91      0.63 o
   8  -5   1        1.04        0.34      0.58 o
 -11  -4   1        4.57        4.56      0.78 o
 -10  -4   1        4.54        5.45      0.78 o
  -9  -4   1        1.20        0.54      0.44 o
  -8  -4   1       45.86       45.55      1.59 o
  -7  -4   1      115.08      120.08      1.98 o
  -6  -4   1       59.70       60.38      0.95 o
  -5  -4   1       29.48       28.80      0.52 o
  -4  -4   1       61.71       65.47      0.78 o
  -3  -4   1       51.37       50.83      0.69 o
  -2  -4   1        0.78        1.14      0.12 o
  -1  -4   1       66.23       70.59      1.17 o
   0  -4   1      228.67      224.00      2.74 o
   1  -4   1      100.65      113.79      1.42 o
   2  -4   1       16.63       20.43      0.42 o
   3  -4   1       76.83       74.53      1.11 o
   4  -4   1       16.36       16.40      0.84 o
   5  -4   1        6.47        4.85      0.51 o
   6  -4   1        0.00        0.35      0.37 o
   7  -4   1       15.31       14.76      0.87 o
   8  -4   1        0.17       -0.03      0.40 o
 -11  -3   1        3.32        3.77      1.29 o
 -10  -3   1        2.70        2.34      0.60 o
  -9  -3   1        0.24       -0.39      0.43 o
  -8  -3   1        1.91        1.41      0.31 o
  -7  -3   1       30.44       31.37      0.69 o
  -6  -3   1      136.41      130.03      1.67 o
  -5  -3   1       21.61       23.73      0.44 o
  -4  -3   1      331.62      341.46      3.44 o
  -3  -3   1       32.97       27.90      0.39 o
  -2  -3   1      358.15      337.38      3.09 o
  -1  -3   1      301.19      293.83      3.45 o
   0  -3   1        2.96        1.68      0.19 o
   1  -3   1       49.22       50.94      0.72 o
   2  -3   1       16.71       16.80      0.32 o
   3  -3   1       76.35       83.71      0.99 o
   4  -3   1        0.28        0.29      0.16 o
   5  -3   1        3.99        3.61      0.44 o
   6  -3   1      160.52      148.79      2.92 o
   7  -3   1        0.95        2.06      0.58 o
   8  -3   1        0.09       -0.34      0.34 o
   9  -3   1        0.16        0.00      0.46 o
 -11  -2   1        1.69        1.18      1.18 o
 -10  -2   1       13.88       15.08      1.72 o
  -9  -2   1        0.32        0.83      0.38 o
  -8  -2   1        0.21       -0.20      0.22 o
  -7  -2   1       68.27       65.51      1.08 o
  -6  -2   1      126.49      121.32      1.49 o
  -5  -2   1      100.91      109.69      1.43 o
  -4  -2   1        1.42        1.09      0.14 o
  -3  -2   1       57.73       59.11      0.73 o
  -2  -2   1      435.70      448.55      3.84 o
  -1  -2   1     1462.17     1453.09     20.74 o
   0  -2   1      318.18      303.47      3.18 o
   1  -2   1       29.28       23.83      0.40 o
   2  -2   1       78.54       83.57      0.91 o
   3  -2   1       53.74       63.19      0.79 o
   4  -2   1       21.01       18.31      0.39 o
   5  -2   1      102.02       96.27      1.55 o
   6  -2   1       72.65       61.70      1.55 o
   7  -2   1       29.03       23.57      0.98 o
   8  -2   1        0.10       -0.32      0.32 o
   9  -2   1        0.12       -0.24      0.39 o
  10  -2   1        0.87        0.78      0.69 o
 -11  -1   1        0.32       -0.97      0.97 o
 -10  -1   1        4.78        5.39      1.29 o
  -9  -1   1        0.10        0.19      0.34 o
  -8  -1   1       18.53       17.69      0.74 o
  -7  -1   1       32.32       30.93      0.75 o
  -6  -1   1       15.12       14.33      0.41 o
  -5  -1   1       83.32       96.01      1.11 o
  -4  -1   1       20.89       19.88      0.40 o
  -3  -1   1      416.34      393.76      3.65 o
  -2  -1   1     2561.43     2431.32     21.75 o
  -1  -1   1      746.35      708.21      6.41 o
   0  -1   1      468.63      462.27      5.32 o
   1  -1   1     1239.42     1187.95     11.29 o
   2  -1   1      943.17      888.02      7.99 o
   3  -1   1        1.70        2.86      0.14 o
   4  -1   1      530.72      561.00      5.17 o
   5  -1   1      247.41      250.63      2.70 o
   6  -1   1        6.94        5.62      0.32 o
   7  -1   1       35.97       34.37      1.15 o
   8  -1   1        0.21       -0.09      0.32 o
   9  -1   1        9.00       10.57      1.17 o
  10  -1   1        5.12        8.79      0.82 o
 -10   0   1        0.54        0.78      1.72 o
  -9   0   1        6.34        5.74      0.60 o
  -8   0   1       10.05        9.01      0.56 o
  -7   0   1       31.08       29.55      0.73 o
  -6   0   1      111.38      109.56      1.41 o
  -5   0   1       97.04      106.81      1.16 o
  -4   0   1      682.58      722.14      6.18 o
  -3   0   1      488.07      494.59      4.55 o
  -2   0   1     2182.26     2075.82     19.66 o
  -1   0   1        0.57        3.02      0.14 o
   0   0   1      379.54      359.52      4.25 o
   1   0   1       12.49       13.39      0.22 o
   2   0   1      520.46      515.10      5.00 o
   3   0   1        1.88        2.03      0.15 o
   4   0   1       65.42       72.44      0.87 o
   5   0   1        5.68        6.56      0.26 o
   6   0   1        0.05       -0.10      0.15 o
   7   0   1       78.84       78.09      1.35 o
   8   0   1        1.05        1.37      0.40 o
   9   0   1        5.97        7.90      0.91 o
  10   0   1        0.19        0.45      0.54 o
 -10   1   1        0.27        0.33      0.43 o
  -9   1   1        0.05        0.01      0.48 o
  -8   1   1        2.28        2.88      0.52 o
  -7   1   1       95.08       86.17      1.72 o
  -6   1   1       54.94       58.49      1.02 o
  -5   1   1       15.14       14.94      0.37 o
  -4   1   1       11.70       17.79      0.34 o
  -3   1   1      403.40      427.72      3.72 o
  -2   1   1       40.10       41.37      0.51 o
  -1   1   1     3139.68     2935.64     30.51 o
   0   1   1      592.96      554.52      5.03 o
   1   1   1     3347.76     3170.28     32.83 o
   2   1   1      163.62      163.04      1.54 o
   3   1   1      399.69      426.87      3.91 o
   4   1   1      480.28      515.10      4.73 o
   5   1   1       13.72       12.28      0.33 o
   6   1   1       94.90       89.30      1.20 o
   7   1   1       42.37       40.87      0.88 o
   8   1   1        1.08        0.62      0.28 o
   9   1   1       18.86       20.71      1.00 o
  10   1   1        0.96        0.82      1.40 o
  11   1   1        3.01        3.31      0.73 o
 -10   2   1        0.20       -0.35      0.46 o
  -9   2   1        0.05       -0.16      0.40 o
  -8   2   1       22.15       19.44      1.00 o
  -7   2   1       24.74       25.95      1.01 o
  -6   2   1      105.66       92.55      1.72 o
  -5   2   1        5.47        7.94      0.34 o
  -4   2   1       17.58       14.64      0.37 o
  -3   2   1      144.98      151.49      1.59 o
  -2   2   1      246.08      276.35      2.81 o
  -1   2   1       11.76       11.26      0.24 o
   0   2   1       16.16       16.10      0.27 o
   1   2   1      190.62      196.73      1.83 o
   2   2   1      275.40      245.03      2.45 o
   3   2   1        4.21        6.17      0.23 o
   4   2   1       94.32       99.51      1.09 o
   5   2   1       33.46       37.78      0.58 o
   6   2   1      213.73      213.24      2.36 o
   7   2   1       32.24       33.35      0.78 o
   8   2   1       27.64       29.07      0.78 o
   9   2   1        0.01       -0.14      0.28 o
  10   2   1       66.90       71.73      2.30 o
  11   2   1        5.03        4.20      1.40 o
  -9   3   1        0.02       -0.40      0.40 o
  -8   3   1        0.17       -0.18      0.34 o
  -7   3   1       10.75       11.60      0.74 o
  -6   3   1       18.13       18.91      0.84 o
  -5   3   1        4.54        4.21      0.34 o
  -4   3   1        0.24        0.48      0.18 o
  -3   3   1       89.92       87.44      1.11 o
  -2   3   1      122.68      126.35      1.34 o
  -1   3   1      316.35      309.73      3.36 o
   0   3   1        1.58        0.90      0.09 o
   1   3   1       15.47       14.31      0.24 o
   2   3   1      105.95      120.41      1.31 o
   3   3   1        4.79        3.66      0.13 o
   4   3   1      178.73      177.53      1.78 o
   5   3   1      419.12      450.48      4.23 o
   6   3   1      112.43      114.40      1.52 o
   7   3   1      119.16      124.27      1.82 o
   8   3   1      192.46      179.02      3.23 o
   9   3   1       13.96       16.54      0.87 o
  10   3   1        1.19        1.96      0.48 o
  11   3   1        0.13        0.32      1.08 o
  -9   4   1       23.51       32.86      1.42 o
  -8   4   1        0.36        0.21      0.68 o
  -7   4   1        0.21        0.98      0.40 o
  -6   4   1        0.91        1.46      0.39 o
  -5   4   1       32.37       36.57      0.95 o
  -4   4   1       30.73       30.44      0.74 o
  -3   4   1       18.97       18.90      0.45 o
  -2   4   1      101.92      110.63      1.32 o
  -1   4   1      612.33      674.09      6.09 o
   0   4   1      134.99      138.39      1.40 o
   1   4   1      466.74      488.81      4.74 o
   2   4   1       91.17       98.57      0.99 o
   3   4   1        5.68        6.07      0.18 o
   4   4   1      337.52      367.20      3.45 o
   5   4   1      133.08      155.63      1.74 o
   6   4   1        4.36        5.77      0.36 o
   7   4   1       14.19       13.40      0.67 o
   8   4   1       35.74       31.50      1.03 o
   9   4   1       13.30       10.64      0.77 o
  10   4   1        0.03       -0.38      0.48 o
  11   4   1        1.00        0.22      1.29 o
  -8   5   1        0.34       -0.43      0.43 o
  -7   5   1       32.38       35.50      1.31 o
  -6   5   1       19.18       22.24      1.00 o
  -5   5   1       36.78       35.78      1.68 o
  -4   5   1      122.35      111.56      2.11 o
  -3   5   1       21.62       23.32      0.57 o
  -2   5   1        0.92        1.16      0.16 o
  -1   5   1        5.46        5.34      0.22 o
   0   5   1       18.06       16.56      0.33 o
   1   5   1       28.86       33.06      0.51 o
   2   5   1       24.38       29.86      0.44 o
   3   5   1       10.58       14.08      0.37 o
   4   5   1        1.72        2.30      0.18 o
   5   5   1       10.94       12.18      0.42 o
   6   5   1        4.71        4.43      0.43 o
   7   5   1       18.19       17.33      0.74 o
   8   5   1        7.24        6.63      0.54 o
   9   5   1       28.83       27.97      1.66 o
  10   5   1        3.21        3.62      0.70 o
  11   5   1        1.72        1.17      0.60 o
  -7   6   1       33.33       43.79      2.17 o
  -6   6   1        3.43        5.22      0.63 o
  -5   6   1       45.48       45.27      1.42 o
  -4   6   1       40.11       35.62      1.19 o
  -3   6   1      233.95      218.13      4.35 o
  -2   6   1       36.65       34.13      0.91 o
  -1   6   1       22.05       20.16      0.63 o
   0   6   1        7.98       10.26      0.53 o
   1   6   1      155.05      160.40      2.06 o
   2   6   1        0.11        0.30      0.14 o
   3   6   1       52.91       60.50      1.04 o
   4   6   1      101.86      100.99      1.45 o
   5   6   1      131.02      131.15      2.12 o
   6   6   1       65.01       64.76      1.21 o
   7   6   1        6.97        6.20      0.60 o
   8   6   1       23.80       24.23      0.95 o
   9   6   1        3.99        5.33      0.72 o
  10   6   1        4.56        4.11      0.86 o
  11   6   1       15.82       20.13      1.32 o
  -6   7   1        0.70       -0.24      0.48 o
  -5   7   1        0.85        1.37      0.46 o
  -4   7   1        1.93        3.06      0.62 o
  -3   7   1        2.31        0.97      0.71 o
  -2   7   1       67.66       63.98      1.57 o
  -1   7   1       65.79       63.03      1.48 o
   0   7   1       61.66       65.38      1.13 o
   1   7   1       12.55       13.60      0.40 o
   2   7   1        5.78        6.40      0.29 o
   3   7   1       78.67       76.28      1.05 o
   4   7   1       68.81       68.73      1.19 o
   5   7   1        0.13        0.77      0.40 o
   6   7   1      220.95      218.40      3.73 o
   7   7   1       47.21       45.12      1.26 o
   8   7   1       19.40       18.96      0.87 o
   9   7   1        0.55        0.40      0.49 o
  10   7   1        0.44        0.48      0.52 o
  -5   8   1        0.99        0.85      0.55 o
  -4   8   1        1.22        1.25      0.59 o
  -3   8   1        4.10        2.82      0.62 o
  -2   8   1        0.64       -0.39      0.43 o
  -1   8   1       18.03       16.36      0.98 o
   0   8   1       48.70       47.27      3.45 o
   1   8   1        9.19        9.95      0.56 o
   2   8   1        1.91        1.61      0.35 o
   3   8   1       38.12       41.87      1.19 o
   4   8   1      118.21      114.14      2.81 o
   5   8   1       70.34       70.61      1.61 o
   6   8   1       19.56       19.41      0.80 o
   7   8   1       44.42       46.04      1.33 o
   8   8   1        0.33        0.15      0.41 o
   9   8   1        0.25        0.50      0.54 o
  10   8   1        3.96        4.34      0.76 o
  -4   9   1        0.01        0.22      0.54 o
  -3   9   1        0.48       -0.21      1.29 o
  -2   9   1        1.22        0.57      0.52 o
  -1   9   1        9.79        9.84      1.99 o
   0   9   1       25.42       27.42      1.29 o
   1   9   1      147.62      140.62      4.31 o
   2   9   1        0.70        1.01      0.45 o
   3   9   1        3.75        4.59      0.48 o
   4   9   1       13.30       12.10      0.85 o
   5   9   1       96.66       98.37      2.63 o
   6   9   1        5.65        5.49      0.69 o
   7   9   1        0.33        0.02      0.41 o
   8   9   1        5.01        4.63      1.08 o
   9   9   1        3.90        3.88      0.97 o
  -2  10   1        2.78        4.38      0.78 o
  -1  10   1        0.77       -0.14      0.86 o
   0  10   1        2.42        2.40      1.07 o
   1  10   1        0.62       -0.38      0.54 o
   2  10   1        0.40       -0.03      0.44 o
   3  10   1        0.26        0.81      0.35 o
   4  10   1        8.57        9.26      1.24 o
   5  10   1        5.46        5.06      0.81 o
   6  10   1       32.52       32.02      1.45 o
   7  10   1        0.58        1.40      0.75 o
   8  10   1        1.38        0.86      0.75 o
   0  11   1        0.82        1.83      1.45 o
   1  11   1        0.77        1.81      0.70 o
   2  11   1        0.04        0.65      0.54 o
   3  11   1        2.33        2.30      0.64 o
   4  11   1        1.24        1.08      0.86 o
   5  11   1        0.05        0.02      0.46 o
   6  11   1        0.16       -0.54      0.65 o
   7  11   1        3.72        2.26      0.86 o
  -5 -11   2        6.22        4.31      1.08 o
  -4 -11   2        8.96        9.37      1.18 o
  -2 -11   2        4.83        6.15      1.18 o
  -7 -10   2        0.01       -0.54      0.65 o
  -6 -10   2        4.37        2.58      0.86 o
  -5 -10   2       19.63       20.89      1.62 o
  -4 -10   2        0.87        0.65      0.65 o
  -3 -10   2        7.44        8.39      0.71 o
  -2 -10   2        6.17        7.71      0.83 o
  -1 -10   2       20.29       20.68      1.62 o
   0 -10   2        1.00        1.18      0.75 o
   1 -10   2        0.01       -0.54      0.54 o
  -9  -9   2        0.14       -0.22      0.49 o
  -8  -9   2        0.06       -0.27      0.46 o
  -7  -9   2       16.90       15.51      1.03 o
  -6  -9   2        2.65        2.41      0.92 o
  -5  -9   2       19.65       22.22      1.10 o
  -4  -9   2        8.31        9.06      0.62 o
  -3  -9   2        0.01        0.09      0.23 o
  -2  -9   2       25.49       23.59      0.83 o
  -1  -9   2        0.11       -0.37      0.37 o
   0  -9   2        5.57        3.42      0.75 o
   1  -9   2        2.37        2.71      0.64 o
   2  -9   2       12.67       14.92      1.29 o
   3  -9   2        2.68        2.48      0.86 o
  -9  -8   2        2.02        1.13      0.60 o
  -8  -8   2       10.59       11.30      0.95 o
  -7  -8   2        0.48        0.61      0.41 o
  -6  -8   2        0.31        0.82      0.43 o
  -5  -8   2        0.58       -0.32      0.34 o
  -4  -8   2        1.07        0.71      0.20 o
  -3  -8   2       55.25       53.64      1.18 o
  -2  -8   2       35.11       35.20      1.29 o
  -1  -8   2        0.17       -0.34      0.43 o
   0  -8   2       21.10       20.45      1.06 o
   1  -8   2       33.82       34.72      1.41 o
   2  -8   2        6.39        5.84      1.13 o
   3  -8   2        0.00        0.09      0.45 o
   4  -8   2        0.06       -0.10      0.40 o
   5  -8   2        1.22        1.53      0.55 o
 -10  -7   2        0.00       -0.52      0.52 o
  -9  -7   2        1.50        1.15      0.59 o
  -8  -7   2       75.33       81.65      2.44 o
  -7  -7   2       69.67       73.55      2.17 o
  -6  -7   2       27.57       29.42      1.22 o
  -5  -7   2        5.35        4.64      0.34 o
  -4  -7   2        0.03       -0.02      0.16 o
  -3  -7   2       40.52       41.72      0.84 o
  -2  -7   2       16.27       19.04      0.72 o
  -1  -7   2       44.40       49.03      1.26 o
   0  -7   2        0.13        0.00      0.23 o
   1  -7   2        1.51        1.84      0.46 o
   2  -7   2       26.62       26.60      1.03 o
   3  -7   2       53.72       54.71      1.57 o
   4  -7   2        7.70        7.24      0.66 o
   5  -7   2        1.80        1.73      0.61 o
   6  -7   2        2.20        2.56      0.56 o
 -10  -6   2        0.00        0.48      0.53 o
  -9  -6   2       36.68       41.01      1.68 o
  -8  -6   2       15.30       15.74      2.10 o
  -7  -6   2        0.51       -0.34      0.34 o
  -6  -6   2       29.71       31.19      0.85 o
  -5  -6   2        1.75        1.59      0.26 o
  -4  -6   2       42.37       44.76      0.80 o
  -3  -6   2        1.81        1.72      0.17 o
  -2  -6   2        4.16        4.01      0.31 o
  -1  -6   2       10.07       10.62      0.46 o
   0  -6   2       30.16       32.01      0.63 o
   1  -6   2        9.19        9.85      0.50 o
   2  -6   2        3.17        3.56      0.37 o
   3  -6   2       98.47       97.97      2.15 o
   4  -6   2       57.43       51.53      2.02 o
   5  -6   2        1.80        0.90      0.52 o
   6  -6   2        0.26       -0.04      0.39 o
   7  -6   2        2.38        2.18      0.59 o
 -11  -5   2        0.00       -0.52      0.52 o
 -10  -5   2        0.85        0.47      0.54 o
  -9  -5   2       55.26       56.49      3.28 o
  -8  -5   2        6.20        5.75      0.65 o
  -7  -5   2        2.15        1.94      0.46 o
  -6  -5   2       20.83       19.94      0.49 o
  -5  -5   2       33.71       34.49      0.72 o
  -4  -5   2       52.83       54.24      1.15 o
  -3  -5   2       18.79       22.26      0.41 o
  -2  -5   2       72.16       77.79      1.60 o
  -1  -5   2        0.41        0.18      0.14 o
   0  -5   2        0.19        0.31      0.11 o
   1  -5   2      229.73      229.55      2.49 o
   2  -5   2       60.58       56.87      1.34 o
   3  -5   2       12.50       10.27      0.53 o
   4  -5   2       11.62       11.84      1.47 o
   5  -5   2       52.97       49.88      1.67 o
   6  -5   2        6.13        5.44      0.63 o
   7  -5   2        0.95        0.52      0.49 o
   8  -5   2        0.86        1.59      0.56 o
 -11  -4   2        7.68        8.93      1.13 o
 -10  -4   2        4.49        2.74      0.64 o
  -9  -4   2       19.60       18.09      1.67 o
  -8  -4   2      287.15      279.38      5.78 o
  -7  -4   2       24.59       22.42      0.74 o
  -6  -4   2       63.48       63.75      1.07 o
  -5  -4   2       94.92       99.20      1.20 o
  -4  -4   2      167.72      163.21      1.90 o
  -3  -4   2       19.61       24.89      0.44 o
  -2  -4   2       99.95      103.49      1.43 o
  -1  -4   2       29.00       29.20      0.64 o
   0  -4   2       75.09       78.68      0.93 o
   1  -4   2       50.22       47.86      0.76 o
   2  -4   2       54.07       57.78      0.90 o
   3  -4   2       21.54       22.86      0.54 o
   4  -4   2       46.74       44.97      1.09 o
   5  -4   2       87.12       77.87      1.84 o
   6  -4   2        0.41        1.03      0.77 o
   7  -4   2        6.11        5.44      0.63 o
   8  -4   2        0.73       -0.26      0.57 o
 -11  -3   2        3.49        5.17      1.40 o
 -10  -3   2        5.78        6.29      2.05 o
  -9  -3   2        0.74       -0.30      0.37 o
  -8  -3   2        4.26        4.59      0.49 o
  -7  -3   2        1.82        2.23      0.35 o
  -6  -3   2        4.27        3.81      0.28 o
  -5  -3   2       70.47       71.40      1.01 o
  -4  -3   2       12.22       14.07      0.32 o
  -3  -3   2       47.84       48.39      0.55 o
  -2  -3   2       85.77       93.51      0.97 o
  -1  -3   2      919.16      891.57      8.63 o
   0  -3   2        0.56        0.18      0.09 o
   1  -3   2        5.97        5.38      0.32 o
   2  -3   2       32.53       32.40      0.46 o
   3  -3   2        5.29        4.33      0.31 o
   4  -3   2       11.88       12.85      0.49 o
   5  -3   2       68.59       68.03      1.42 o
   6  -3   2        8.73        8.01      0.62 o
   7  -3   2        0.01        0.14      0.32 o
   8  -3   2        1.70        0.89      0.41 o
   9  -3   2        0.48        0.17      0.43 o
 -11  -2   2        0.31       -0.32      0.97 o
 -10  -2   2        0.05        0.86      0.86 o
  -9  -2   2        9.54       10.77      0.68 o
  -8  -2   2       32.59       30.02      1.24 o
  -7  -2   2        5.10        4.65      0.30 o
  -6  -2   2       16.93       17.66      0.47 o
  -5  -2   2       24.70       20.35      0.44 o
  -4  -2   2      149.18      154.44      1.69 o
  -3  -2   2        8.99       12.60      0.27 o
  -2  -2   2      781.77      763.69      6.47 o
  -1  -2   2     6416.83     6437.09     61.61 o
   0  -2   2      230.32      230.06      2.30 o
   1  -2   2       71.77       66.83      0.74 o
   2  -2   2      116.33      118.79      1.33 o
   3  -2   2      277.26      287.86      3.01 o
   4  -2   2       12.00       16.39      0.43 o
   5  -2   2      112.56      105.65      1.68 o
   6  -2   2       24.98       25.10      0.96 o
   7  -2   2       55.03       55.59      1.54 o
   8  -2   2        0.91        0.38      0.44 o
   9  -2   2        0.84        1.06      0.49 o
 -11  -1   2        0.31       -0.97      0.97 o
 -10  -1   2        0.02        0.59      0.61 o
  -9  -1   2        0.48       -0.24      0.49 o
  -8  -1   2        0.17       -0.09      0.21 o
  -7  -1   2       95.01       92.32      1.48 o
  -6  -1   2       29.84       30.56      0.60 o
  -5  -1   2        0.18        0.68      0.15 o
  -4  -1   2       16.58       18.51      0.40 o
  -3  -1   2       30.50       34.51      0.49 o
  -2  -1   2     1396.79     1313.60     12.65 o
  -1  -1   2    11570.73     9862.57    290.88 o
   0  -1   2    11421.34     8826.57    178.68 o
   1  -1   2       98.66       99.38      1.00 o
   2  -1   2       71.08       65.40      0.80 o
   3  -1   2      790.00      780.94      7.59 o
   4  -1   2      412.89      430.72      4.06 o
   5  -1   2        5.59        5.80      0.31 o
   6  -1   2       18.11       17.71      0.55 o
   7  -1   2        3.46        3.62      0.49 o
   8  -1   2        3.28        1.97      0.47 o
   9  -1   2        0.01        0.10      0.39 o
  10  -1   2        6.54       12.06      1.37 o
 -10   0   2        0.56        1.77      0.80 o
  -9   0   2        5.69        5.07      2.42 o
  -8   0   2       20.72       22.62      0.84 o
  -7   0   2       55.62       54.75      1.27 o
  -6   0   2       18.02       17.31      0.56 o
  -5   0   2       50.45       56.53      0.80 o
  -4   0   2      256.78      252.28      2.49 o
  -3   0   2      274.91      269.48      2.57 o
  -2   0   2     4878.88     4728.41     42.11 o
  -1   0   2      855.38      818.90      6.94 o
   0   0   2      578.92      569.40      4.46 o
   1   0   2       29.87       29.02      0.38 o
   2   0   2      751.02      710.93      6.35 o
   3   0   2      314.67      315.52      3.17 o
   4   0   2        7.73        7.94      0.32 o
   5   0   2        3.53        1.91      0.21 o
   6   0   2        0.14        0.71      0.21 o
   7   0   2        0.57        0.11      0.24 o
   8   0   2        0.07        0.12      0.32 o
   9   0   2        5.62        8.05      0.69 o
  10   0   2        0.76       -0.14      0.59 o
 -10   1   2        0.55        0.31      0.72 o
  -9   1   2        0.00       -0.17      0.34 o
  -8   1   2        0.23       -0.37      0.37 o
  -7   1   2      157.91      148.39      2.26 o
  -6   1   2      262.94      250.56      3.03 o
  -5   1   2       80.28       71.14      0.93 o
  -4   1   2        2.27        0.49      0.12 o
  -3   1   2      142.85      134.41      1.41 o
  -2   1   2      171.92      167.16      1.65 o
  -1   1   2     1853.46     1848.85     17.69 o
   0   1   2       13.20       16.10      0.23 o
   1   1   2        5.75        4.18      0.15 o
   2   1   2      226.12      239.37      2.41 o
   3   1   2      662.08      660.91      5.96 o
   4   1   2       31.29       25.81      0.44 o
   5   1   2       74.86       91.56      1.11 o
   6   1   2      273.33      261.07      2.85 o
   7   1   2      128.92      122.99      1.85 o
   8   1   2       36.40       34.20      0.88 o
   9   1   2       12.92       10.45      1.24 o
  10   1   2        5.45        7.58      0.88 o
  11   1   2        0.61        0.11      0.55 o
 -10   2   2        7.74       12.34      1.29 o
  -9   2   2        0.19        0.13      0.41 o
  -8   2   2        8.65        9.76      0.73 o
  -7   2   2       29.96       26.07      1.37 o
  -6   2   2      133.04      121.95      1.91 o
  -5   2   2        0.17        0.19      0.21 o
  -4   2   2        9.08       10.92      0.29 o
  -3   2   2      365.93      390.57      3.70 o
  -2   2   2       23.21       31.43      0.62 o
  -1   2   2      360.42      372.68      3.43 o
   0   2   2       69.04       60.44      0.59 o
   1   2   2       15.68       18.66      0.37 o
   2   2   2      881.63      842.21      8.06 o
   3   2   2       46.84       57.14      0.67 o
   4   2   2      246.81      251.99      2.44 o
   5   2   2      242.11      244.49      2.44 o
   6   2   2       40.50       39.84      0.71 o
   7   2   2       77.11       65.59      1.37 o
   8   2   2        0.09       -0.13      0.26 o
   9   2   2        6.96        7.31      0.61 o
  10   2   2        9.81        9.30      0.96 o
  11   2   2       16.78       19.28      1.29 o
  -9   3   2        0.49        0.33      0.43 o
  -8   3   2        0.10        0.03      0.40 o
  -7   3   2        4.46        4.56      0.54 o
  -6   3   2       19.30       20.72      0.75 o
  -5   3   2        0.02       -0.12      0.22 o
  -4   3   2        0.58        1.75      0.21 o
  -3   3   2       35.50       29.90      0.51 o
  -2   3   2        4.09        6.03      0.22 o
  -1   3   2       97.83      112.07      1.08 o
   0   3   2       99.73      101.28      1.05 o
   1   3   2        3.73        5.13      0.20 o
   2   3   2      253.39      257.56      2.41 o
   3   3   2      757.32      844.43      8.15 o
   4   3   2      339.53      349.25      3.58 o
   5   3   2       22.00       22.92      0.43 o
   6   3   2       11.40       12.40      0.42 o
   7   3   2       14.77       16.63      0.66 o
   8   3   2        0.88        0.61      0.67 o
   9   3   2       12.14       13.63      0.76 o
  10   3   2       11.45        9.40      0.69 o
  11   3   2        0.39       -0.46      0.46 o
  -9   4   2        2.76        4.71      0.73 o
  -8   4   2        0.57       -0.08      0.49 o
  -7   4   2       19.27       23.17      1.05 o
  -6   4   2        0.14        0.18      0.32 o
  -5   4   2       14.44       13.26      0.61 o
  -4   4   2        0.94        0.98      0.25 o
  -3   4   2       22.41       19.52      0.49 o
  -2   4   2      331.95      347.19      3.34 o
  -1   4   2      122.16      131.86      1.36 o
   0   4   2      155.46      193.83      2.02 o
   1   4   2      550.14      583.98      4.50 o
   2   4   2       71.66       78.11      0.94 o
   3   4   2      338.28      368.30      3.72 o
   4   4   2        1.41        0.65      0.14 o
   5   4   2       35.07       33.22      0.73 o
   6   4   2       37.62       37.16      0.83 o
   7   4   2        6.88        8.54      0.87 o
   8   4   2        3.90        4.67      0.47 o
   9   4   2        2.37        1.75      0.43 o
  10   4   2        2.95        3.49      0.53 o
  11   4   2        8.66       11.10      1.29 o
  -8   5   2        0.49        0.23      0.49 o
  -7   5   2        2.98        1.86      0.52 o
  -6   5   2        8.84       11.39      0.76 o
  -5   5   2        0.26        0.39      0.34 o
  -4   5   2        4.22        4.37      0.53 o
  -3   5   2      130.67      133.14      2.22 o
  -2   5   2       90.45       94.56      1.21 o
  -1   5   2       22.98       23.19      0.42 o
   0   5   2       33.84       25.97      0.45 o
   1   5   2      100.27      101.19      1.11 o
   2   5   2       50.16       59.29      0.69 o
   3   5   2       19.78       21.89      0.53 o
   4   5   2        4.31        4.45      0.26 o
   5   5   2      140.21      133.83      1.89 o
   6   5   2       80.29       77.31      1.36 o
   7   5   2        2.57        2.09      0.37 o
   8   5   2        1.70        1.56      0.60 o
   9   5   2        9.66       10.29      0.70 o
  10   5   2       11.60       14.67      0.84 o
  11   5   2        0.63        0.48      0.86 o
  -7   6   2        0.35        1.69      0.55 o
  -6   6   2        0.01       -0.20      0.36 o
  -5   6   2       15.55       15.69      1.25 o
  -4   6   2       23.10       22.63      0.94 o
  -3   6   2      132.42      129.17      2.55 o
  -2   6   2        0.23       -0.07      0.23 o
  -1   6   2        4.01        3.79      0.33 o
   0   6   2        0.50        0.50      0.15 o
   1   6   2        7.98        7.15      0.36 o
   2   6   2        3.31        4.33      0.19 o
   3   6   2      198.47      189.45      2.48 o
   4   6   2        0.25        0.28      0.23 o
   5   6   2        9.61        8.13      0.36 o
   6   6   2       13.84       15.25      0.57 o
   7   6   2       18.25       17.06      0.85 o
   8   6   2        2.18        2.02      0.44 o
   9   6   2       19.48       21.75      0.95 o
  10   6   2        0.03       -0.38      0.48 o
  11   6   2        0.64        0.67      0.64 o
  -6   7   2        0.94        0.26      0.54 o
  -5   7   2        3.85        4.66      0.72 o
  -4   7   2        5.76        5.10      0.72 o
  -3   7   2        9.01        7.60      0.59 o
  -2   7   2       23.86       21.53      0.86 o
  -1   7   2      125.70      117.18      4.79 o
   0   7   2       31.46       30.10      1.35 o
   1   7   2       58.23       55.53      1.03 o
   2   7   2        0.00       -0.01      0.16 o
   3   7   2       41.01       40.06      0.88 o
   4   7   2       37.69       38.38      1.04 o
   5   7   2        0.40        0.72      0.30 o
   6   7   2       16.50       16.78      0.76 o
   7   7   2       24.98       24.31      0.91 o
   8   7   2        8.39        7.28      0.60 o
   9   7   2        1.73        1.17      0.41 o
  10   7   2        4.46        4.73      0.80 o
  -5   8   2        0.57        0.99      0.60 o
  -4   8   2        0.89        0.99      0.54 o
  -3   8   2        3.83        3.43      0.92 o
  -2   8   2        0.58        0.32      0.43 o
  -1   8   2       15.81       14.16      0.95 o
   0   8   2        6.47        5.43      0.64 o
   1   8   2       36.23       36.17      0.94 o
   2   8   2       63.76       64.06      1.42 o
   3   8   2      299.70      298.21      4.91 o
   4   8   2        0.82        0.79      0.44 o
   5   8   2       97.11       98.72      2.55 o
   6   8   2       16.50       15.81      0.95 o
   7   8   2       20.38       19.61      1.51 o
   8   8   2        0.01       -0.34      0.34 o
   9   8   2        0.69        0.11      0.65 o
  10   8   2        0.16        0.00      0.65 o
  -4   9   2        0.75        0.39      0.55 o
  -3   9   2        4.93        4.32      1.51 o
  -2   9   2        1.61        1.68      0.57 o
  -1   9   2        0.04        0.15      0.36 o
   0   9   2        0.46        0.63      0.43 o
   1   9   2       76.62       75.95      2.97 o
   2   9   2        2.98        2.81      0.43 o
   3   9   2        1.50        1.09      0.34 o
   4   9   2       26.92       31.00      1.33 o
   5   9   2       13.17       13.56      2.21 o
   6   9   2        0.30       -0.02      0.75 o
   7   9   2        1.19        0.52      0.44 o
   8   9   2        3.65        2.80      0.61 o
   9   9   2        3.03        3.34      0.86 o
  -2  10   2        5.68        7.35      0.95 o
  -1  10   2        0.42       -0.03      0.48 o
   0  10   2        0.31       -0.39      0.39 o
   1  10   2        0.54        0.83      0.46 o
   2  10   2       15.25       14.64      1.09 o
   3  10   2       29.41       33.94      1.18 o
   4  10   2        3.58        3.60      0.62 o
   5  10   2        3.81        4.26      0.67 o
   6  10   2        2.33        1.87      0.60 o
   7  10   2        2.05        2.10      1.29 o
   8  10   2        0.01       -0.43      0.65 o
   0  11   2        0.00        0.00      1.13 o
   1  11   2        0.66        0.81      0.65 o
   2  11   2        0.38        0.15      0.81 o
   3  11   2        0.08       -0.44      0.44 o
   4  11   2        0.87        1.48      0.60 o
   5  11   2        1.88        2.26      0.65 o
   6  11   2        0.27        0.05      0.49 o
   7  11   2        0.32        0.65      0.75 o
  -7 -10   3        0.05        0.27      0.49 o
  -6 -10   3        3.50        2.56      0.70 o
  -5 -10   3        1.14        1.35      0.53 o
  -4 -10   3        5.89        5.52      0.59 o
  -3 -10   3        1.84        1.15      0.43 o
  -2 -10   3        9.70        9.48      0.78 o
  -1 -10   3        0.24       -0.09      0.54 o
   0 -10   3       11.86       11.52      1.40 o
   1 -10   3        0.40        0.32      0.75 o
  -8  -9   3        5.18        4.58      0.76 o
  -7  -9   3        1.08        1.18      0.49 o
  -6  -9   3        4.17        4.19      0.64 o
  -5  -9   3        0.87        0.46      0.41 o
  -4  -9   3        0.79        0.22      0.46 o
  -3  -9   3        0.14        0.19      0.35 o
  -2  -9   3        3.04        4.07      0.81 o
  -1  -9   3        6.50        6.84      0.92 o
   0  -9   3        6.83        6.92      0.80 o
   1  -9   3       16.65       17.97      1.13 o
   2  -9   3       14.92       14.48      1.10 o
   3  -9   3        2.52        3.52      0.92 o
  -9  -8   3        1.81        1.93      0.64 o
  -8  -8   3       11.35       11.85      0.99 o
  -7  -8   3        6.36        7.43      0.76 o
  -6  -8   3        9.27       10.10      0.84 o
  -5  -8   3        1.19        1.62      0.65 o
  -4  -8   3        8.57        9.34      0.57 o
  -3  -8   3        0.03        0.05      0.21 o
  -2  -8   3        5.69        4.38      0.60 o
  -1  -8   3        1.72        1.62      0.44 o
   0  -8   3        0.00       -0.43      0.54 o
   1  -8   3        4.93        6.20      0.75 o
   2  -8   3       19.38       20.73      1.21 o
   3  -8   3       42.32       47.50      2.69 o
   4  -8   3        0.40       -0.39      0.39 o
 -10  -7   3        3.56        3.91      1.02 o
  -9  -7   3        0.96        2.15      0.61 o
  -8  -7   3       14.63       16.09      1.07 o
  -7  -7   3        0.51        0.49      0.41 o
  -6  -7   3       18.05       17.45      1.40 o
  -5  -7   3       10.13       10.91      0.50 o
  -4  -7   3       35.77       35.80      0.82 o
  -3  -7   3        0.64        0.68      0.19 o
  -2  -7   3       41.44       40.86      1.11 o
  -1  -7   3        0.13       -0.02      0.22 o
   0  -7   3        2.66        2.27      0.36 o
   1  -7   3       12.54       14.42      0.69 o
   2  -7   3        7.20        6.40      0.72 o
   3  -7   3        1.72        2.12      0.75 o
   4  -7   3        0.14       -0.15      0.45 o
   5  -7   3        0.00        0.15      0.41 o
 -10  -6   3        5.45        5.01      1.24 o
  -9  -6   3       38.79       40.21      1.68 o
  -8  -6   3       45.99       49.32      2.85 o
  -7  -6   3        0.58        0.75      0.38 o
  -6  -6   3        6.55        6.15      0.49 o
  -5  -6   3       34.64       33.12      0.98 o
  -4  -6   3       27.99       28.62      0.62 o
  -3  -6   3       21.39       21.11      0.44 o
  -2  -6   3       40.08       42.55      0.79 o
  -1  -6   3       33.32       32.36      0.77 o
   0  -6   3        0.40        0.19      0.16 o
   1  -6   3       57.30       57.09      1.67 o
   2  -6   3       23.96       23.67      0.88 o
   3  -6   3        6.79        8.05      0.63 o
   4  -6   3       13.58       14.15      0.82 o
   5  -6   3        0.09       -0.29      0.49 o
   6  -6   3        0.00        0.01      0.39 o
 -10  -5   3        0.03        0.09      0.52 o
  -9  -5   3        0.09        0.09      0.49 o
  -8  -5   3        9.37        9.41      0.80 o
  -7  -5   3       29.46       27.34      1.13 o
  -6  -5   3        0.34        0.21      0.18 o
  -5  -5   3        5.07        5.16      0.36 o
  -4  -5   3       18.63       17.89      0.46 o
  -3  -5   3       10.92        8.54      0.28 o
  -2  -5   3        7.06        7.24      0.27 o
  -1  -5   3        3.31        3.62      0.21 o
   0  -5   3        4.09        4.87      0.25 o
   1  -5   3       10.93       11.10      0.37 o
   2  -5   3       20.93       20.32      0.59 o
   3  -5   3      123.83      116.39      2.04 o
   4  -5   3        8.75        7.84      0.99 o
   5  -5   3       30.36       32.62      1.22 o
   6  -5   3        0.49        0.60      0.40 o
   7  -5   3        0.16        0.35      0.48 o
 -11  -4   3        1.88       -0.65      0.86 o
 -10  -4   3        0.20       -0.31      0.44 o
  -9  -4   3        0.00       -0.06      0.54 o
  -8  -4   3       27.16       28.67      1.04 o
  -7  -4   3        0.07       -0.29      0.29 o
  -6  -4   3       94.98       93.78      1.64 o
  -5  -4   3       40.61       43.52      0.75 o
  -4  -4   3      198.48      203.83      3.76 o
  -3  -4   3       63.31       65.22      1.19 o
  -2  -4   3      159.64      164.04      1.70 o
  -1  -4   3       15.80       19.82      0.44 o
   0  -4   3        0.66        0.29      0.09 o
   1  -4   3      146.14      131.31      1.77 o
   2  -4   3        6.10        6.93      0.44 o
   3  -4   3        8.81       10.63      0.34 o
   4  -4   3       46.07       44.85      1.66 o
   5  -4   3       73.34       71.31      2.23 o
   6  -4   3       24.23       20.80      0.96 o
   7  -4   3        0.91        1.00      0.45 o
   8  -4   3        0.52        0.49      0.47 o
 -11  -3   3        1.66        3.77      1.40 o
 -10  -3   3        0.08       -0.44      0.44 o
  -9  -3   3       11.96       11.89      0.71 o
  -8  -3   3        4.37        5.14      0.49 o
  -7  -3   3       48.57       49.55      1.35 o
  -6  -3   3        1.67        1.71      0.31 o
  -5  -3   3        7.38        5.95      0.30 o
  -4  -3   3        0.45        0.61      0.12 o
  -3  -3   3      296.16      289.47      2.59 o
  -2  -3   3      208.46      220.70      2.12 o
  -1  -3   3        6.07        5.59      0.21 o
   0  -3   3        0.25        0.62      0.11 o
   1  -3   3       14.40       16.15      0.47 o
   2  -3   3      156.86      167.69      1.73 o
   3  -3   3       53.43       54.27      0.81 o
   4  -3   3       45.01       43.43      1.03 o
   5  -3   3        6.59        5.74      0.47 o
   6  -3   3       76.63       71.32      3.24 o
   7  -3   3        0.03       -0.07      0.36 o
   8  -3   3        5.89        5.72      0.68 o
   9  -3   3        0.02        0.68      0.48 o
 -11  -2   3        0.88       -0.11      1.08 o
 -10  -2   3        0.46        1.40      0.97 o
  -9  -2   3        0.26       -0.32      0.32 o
  -8  -2   3       26.95       24.08      0.95 o
  -7  -2   3        0.38        0.47      0.24 o
  -6  -2   3       26.04       27.54      0.82 o
  -5  -2   3      170.14      175.31      2.08 o
  -4  -2   3      100.85      102.91      1.14 o
  -3  -2   3        0.07        0.00      0.10 o
  -2  -2   3      121.79      137.23      1.24 o
  -1  -2   3      924.93      919.66      7.09 o
   0  -2   3       29.30       28.22      0.34 o
   1  -2   3        0.00        0.33      0.14 o
   2  -2   3      725.50      732.54      6.70 o
   3  -2   3       35.15       35.67      0.61 o
   4  -2   3      153.60      164.27      2.08 o
   5  -2   3        4.02        4.97      0.42 o
   6  -2   3      118.34      114.20      2.36 o
   7  -2   3        0.05       -0.03      0.31 o
   8  -2   3       13.08       14.50      0.87 o
   9  -2   3        0.02       -0.10      0.40 o
 -10  -1   3        1.97        0.59      0.69 o
  -9  -1   3        4.03        2.98      0.69 o
  -8  -1   3       49.64       48.96      2.32 o
  -7  -1   3       26.13       27.89      0.84 o
  -6  -1   3        7.30        8.10      0.33 o
  -5  -1   3       17.39       21.10      0.45 o
  -4  -1   3      651.66      659.88      6.07 o
  -3  -1   3      877.24      858.61      9.01 o
  -2  -1   3       13.22       10.59      0.22 o
  -1  -1   3      193.57      189.27      1.62 o
   0  -1   3     8403.11     8036.18     84.17 o
   1  -1   3       63.94       69.64      0.76 o
   2  -1   3       87.02       86.91      1.11 o
   3  -1   3      225.76      255.83      2.68 o
   4  -1   3        4.92        3.25      0.25 o
   5  -1   3        0.12        0.17      0.20 o
   6  -1   3       49.76       44.76      1.11 o
   7  -1   3       22.95       23.06      0.94 o
   8  -1   3        1.97        2.19      0.52 o
   9  -1   3        0.61        0.81      0.41 o
  10  -1   3        1.73        1.66      0.65 o
 -10   0   3        0.68        0.22      0.69 o
  -9   0   3        5.83        5.19      0.84 o
  -8   0   3       15.36       13.25      1.45 o
  -7   0   3       11.07        8.66      0.40 o
  -6   0   3       75.96       72.84      1.09 o
  -5   0   3       61.27       61.27      0.85 o
  -4   0   3      974.39      968.67      8.80 o
  -3   0   3       31.99       36.42      0.51 o
  -2   0   3      615.31      621.95      5.69 o
  -1   0   3     1079.46     1046.37      8.05 o
   0   0   3     1497.71     1469.88     11.88 o
   1   0   3       24.56       19.29      0.30 o
   2   0   3       26.17       26.32      0.47 o
   3   0   3       14.86       14.95      0.32 o
   4   0   3      260.23      273.31      2.68 o
   5   0   3        0.20        1.13      0.18 o
   6   0   3       32.72       32.37      0.96 o
   7   0   3       20.33       20.21      0.72 o
   8   0   3        1.35        0.16      0.37 o
   9   0   3        0.02       -0.10      0.46 o
  10   0   3        0.06       -0.42      0.47 o
 -10   1   3        1.00        1.24      0.76 o
  -9   1   3        7.95        6.11      0.95 o
  -8   1   3       21.06       19.48      1.01 o
  -7   1   3       47.75       50.77      1.12 o
  -6   1   3       28.50       30.79      0.74 o
  -5   1   3        0.10        0.10      0.15 o
  -4   1   3        5.66        4.48      0.22 o
  -3   1   3      730.47      745.17      6.80 o
  -2   1   3      672.98      669.11      6.07 o
  -1   1   3       20.17       16.91      0.41 o
   0   1   3       30.25       31.92      0.35 o
   1   1   3       69.03       74.75      0.87 o
   2   1   3      283.11      289.63      3.15 o
   3   1   3      126.47      122.31      1.38 o
   4   1   3        9.33       12.80      0.33 o
   5   1   3        8.21        7.02      0.28 o
   6   1   3      192.30      191.86      2.46 o
   7   1   3        6.69        5.12      0.39 o
   8   1   3       28.37       29.67      0.84 o
   9   1   3       13.33       14.51      1.88 o
  10   1   3       38.87       43.36      1.84 o
  -9   2   3        3.19        2.64      1.13 o
  -8   2   3        0.07       -0.34      0.37 o
  -7   2   3        3.52        4.47      0.44 o
  -6   2   3        0.21       -0.10      0.24 o
  -5   2   3        0.03        0.20      0.17 o
  -4   2   3        7.53        6.04      0.26 o
  -3   2   3       13.49       16.07      0.36 o
  -2   2   3      354.98      354.11      3.58 o
  -1   2   3      298.91      290.80      2.60 o
   0   2   3      218.86      234.90      1.93 o
   1   2   3      254.07      280.62      2.49 o
   2   2   3       97.05       96.19      1.01 o
   3   2   3       13.03       11.06      0.29 o
   4   2   3      544.11      605.66      5.98 o
   5   2   3       60.17       65.24      0.86 o
   6   2   3        2.93        2.63      0.29 o
   7   2   3      241.07      220.83      2.94 o
   8   2   3      327.23      325.40      4.73 o
   9   2   3       11.91       15.70      0.82 o
  10   2   3        2.03        1.76      0.62 o
  11   2   3        0.30        0.56      0.64 o
  -9   3   3        3.50        4.75      0.99 o
  -8   3   3        9.51       10.35      0.76 o
  -7   3   3        0.16        0.20      0.31 o
  -6   3   3        0.12        0.41      0.29 o
  -5   3   3        5.41        3.90      0.39 o
  -4   3   3        3.77        3.52      0.26 o
  -3   3   3        0.17        0.22      0.13 o
  -2   3   3      395.93      458.81      4.31 o
  -1   3   3      109.88      119.45      1.25 o
   0   3   3      138.39      142.05      1.30 o
   1   3   3       70.42       74.79      0.80 o
   2   3   3       38.72       45.93      0.57 o
   3   3   3      230.41      256.30      2.67 o
   4   3   3      508.45      574.99      6.17 o
   5   3   3        0.99        3.26      0.27 o
   6   3   3       59.60       57.32      1.07 o
   7   3   3      164.25      157.17      2.53 o
   8   3   3       83.06       78.62      1.82 o
   9   3   3       10.01       10.71      1.28 o
  10   3   3        0.61       -0.04      0.41 o
  11   3   3        3.33        5.64      0.88 o
  -8   4   3       18.84       26.19      1.19 o
  -7   4   3        6.63        7.72      0.66 o
  -6   4   3        0.00       -0.29      0.29 o
  -5   4   3      159.93      144.82      2.41 o
  -4   4   3      398.40      380.19      4.71 o
  -3   4   3       49.44       56.00      0.95 o
  -2   4   3        5.44        5.13      0.26 o
  -1   4   3       91.42       93.82      1.02 o
   0   4   3       82.46       97.20      1.03 o
   1   4   3        1.94        3.47      0.21 o
   2   4   3      768.95      859.03      9.37 o
   3   4   3       27.40       24.90      0.46 o
   4   4   3        0.85        1.50      0.17 o
   5   4   3       42.98       36.77      0.78 o
   6   4   3       27.98       22.89      0.65 o
   7   4   3        4.74        4.47      0.38 o
   8   4   3       10.94        8.93      0.61 o
   9   4   3        0.01       -0.07      0.34 o
  10   4   3       15.28       15.48      0.88 o
  11   4   3        5.28        9.61      0.81 o
  -8   5   3        9.91       11.15      1.18 o
  -7   5   3       39.99       46.22      2.44 o
  -6   5   3        0.45        0.44      0.34 o
  -5   5   3        1.41        1.84      0.36 o
  -4   5   3      125.32      112.50      1.99 o
  -3   5   3      191.23      182.24      3.25 o
  -2   5   3        3.88        3.06      0.26 o
  -1   5   3      112.25       99.78      1.13 o
   0   5   3      188.15      183.26      1.99 o
   1   5   3      113.32      115.52      1.37 o
   2   5   3       28.69       38.46      0.72 o
   3   5   3        1.78        2.48      0.18 o
   4   5   3       63.02       59.17      1.01 o
   5   5   3       94.34       90.53      1.44 o
   6   5   3       13.15       13.34      0.57 o
   7   5   3      193.20      182.18      3.25 o
   8   5   3       23.62       23.17      0.93 o
   9   5   3        1.48        1.86      0.43 o
  10   5   3        7.18        7.06      0.66 o
  11   5   3        6.97       10.06      1.13 o
  -7   6   3       10.56       14.20      3.28 o
  -6   6   3        0.04       -0.46      0.65 o
  -5   6   3        0.37        1.19      0.92 o
  -4   6   3        0.10        0.55      0.40 o
  -3   6   3        7.34        7.79      0.86 o
  -2   6   3       72.29       68.19      1.63 o
  -1   6   3        7.18        7.87      0.45 o
   0   6   3       19.78       18.98      0.58 o
   1   6   3        1.86        3.78      0.24 o
   2   6   3       41.08       42.32      0.68 o
   3   6   3      126.47      121.20      1.80 o
   4   6   3        2.11        2.51      0.23 o
   5   6   3       22.62       20.37      0.82 o
   6   6   3       63.49       59.89      1.22 o
   7   6   3       32.52       34.63      1.61 o
   8   6   3        0.73        0.22      0.38 o
   9   6   3        0.67        0.61      0.37 o
  10   6   3        0.92        1.44      0.49 o
  11   6   3        0.68        1.05      0.67 o
  -6   7   3        0.72        1.18      0.92 o
  -5   7   3        1.87        2.12      0.60 o
  -4   7   3        0.41        0.43      0.65 o
  -3   7   3        2.20        1.74      0.60 o
  -2   7   3       14.71       13.96      0.73 o
  -1   7   3       25.12       22.41      0.88 o
   0   7   3      100.66       91.34      1.98 o
   1   7   3      236.55      233.67      3.88 o
   2   7   3       78.76       76.77      2.01 o
   3   7   3      122.87      121.28      2.85 o
   4   7   3      393.37      364.17      7.04 o
   5   7   3       18.88       16.40      0.90 o
   6   7   3       63.72       62.55      1.90 o
   7   7   3       37.02       34.43      1.62 o
   8   7   3        6.55        6.10      0.56 o
   9   7   3        0.89        1.09      0.43 o
  10   7   3        0.93        0.34      0.45 o
  -5   8   3        0.53        0.65      0.55 o
  -4   8   3        2.46        2.65      0.64 o
  -3   8   3        5.40        5.40      0.78 o
  -2   8   3        1.65        1.19      0.39 o
  -1   8   3       21.33       18.10      0.80 o
   0   8   3       57.73       58.08      2.10 o
   1   8   3        9.36        7.32      0.47 o
   2   8   3        2.69        2.44      0.37 o
   3   8   3        1.71        1.30      0.44 o
   4   8   3       99.88       96.90      2.54 o
   5   8   3      114.09      102.83      2.66 o
   6   8   3        0.39        0.30      0.86 o
   7   8   3        0.08       -0.38      0.48 o
   8   8   3        6.05        5.71      0.69 o
   9   8   3        0.02       -0.33      0.48 o
  10   8   3        5.62        6.25      1.18 o
  -4   9   3        1.65        2.18      0.67 o
  -3   9   3        1.91        2.86      0.70 o
  -2   9   3        1.28        1.42      0.54 o
  -1   9   3        2.39        3.50      0.73 o
   0   9   3        0.50        1.05      0.39 o
   1   9   3        0.32        0.27      0.41 o
   2   9   3        0.93        0.37      0.39 o
   3   9   3        0.97        0.58      0.44 o
   4   9   3       28.74       27.97      1.29 o
   5   9   3        1.54        1.32      1.13 o
   6   9   3        2.38        1.94      1.24 o
   7   9   3        0.23        0.49      0.59 o
   8   9   3        0.37       -0.44      0.44 o
   9   9   3        0.62        1.56      0.61 o
  -2  10   3        1.33        1.18      1.29 o
  -1  10   3        0.93        1.07      0.48 o
   0  10   3        3.09        2.98      0.67 o
   1  10   3        1.64        1.29      0.54 o
   2  10   3        0.46        0.76      0.49 o
   3  10   3        2.41        1.90      1.45 o
   4  10   3        2.17        0.76      0.44 o
   5  10   3        2.56        2.42      0.57 o
   6  10   3        0.55        0.22      0.65 o
   7  10   3       16.57       19.61      1.22 o
   8  10   3        0.39       -0.18      0.52 o
   0  11   3        4.09        3.82      0.80 o
   1  11   3        0.30       -0.47      0.47 o
   2  11   3        1.06        2.87      0.75 o
   3  11   3        5.45        4.74      1.29 o
   4  11   3        0.35       -0.05      0.44 o
   5  11   3        1.79        0.58      0.54 o
   6  11   3        0.38        0.54      0.54 o
   7  11   3        4.60        5.11      0.92 o
  -6 -10   4        0.39        0.01      0.44 o
  -5 -10   4        1.63        1.11      0.86 o
  -4 -10   4        0.01        0.09      0.48 o
  -3 -10   4        0.37        0.20      0.41 o
  -2 -10   4        0.00        0.17      0.54 o
  -1 -10   4        7.42       10.88      1.51 o
   0 -10   4        1.43        0.87      1.08 o
  -8  -9   4        0.42        0.60      0.70 o
  -7  -9   4       19.73       25.09      1.99 o
  -6  -9   4        0.51        0.22      0.46 o
  -5  -9   4        0.13       -0.44      0.44 o
  -4  -9   4       14.45       11.84      0.70 o
  -3  -9   4       12.94       11.83      0.72 o
  -2  -9   4        9.22        8.83      1.29 o
  -1  -9   4       11.14       10.38      1.29 o
   0  -9   4        0.04        0.12      0.46 o
   1  -9   4       25.34       27.56      1.47 o
   2  -9   4       14.38       17.23      2.53 o
  -9  -8   4        3.97        3.73      0.81 o
  -8  -8   4       16.77       18.13      1.18 o
  -7  -8   4        4.60        5.22      0.72 o
  -6  -8   4        0.01       -0.54      0.54 o
  -5  -8   4        2.26        2.57      0.44 o
  -4  -8   4       11.02       10.58      0.64 o
  -3  -8   4        4.52        4.74      0.50 o
  -2  -8   4        5.16        6.46      1.08 o
  -1  -8   4        7.77        6.36      0.92 o
   0  -8   4        1.09        1.34      0.46 o
   1  -8   4       10.55       11.07      0.93 o
   2  -8   4       39.19       40.06      1.70 o
   3  -8   4       26.17       25.77      1.40 o
   4  -8   4        0.30        0.02      0.54 o
  -9  -7   4       21.68       23.46      2.15 o
  -8  -7   4        5.53        6.68      0.80 o
  -7  -7   4        0.00       -0.43      0.54 o
  -6  -7   4        1.32        1.11      0.41 o
  -5  -7   4        0.20        0.20      0.28 o
  -4  -7   4        5.56        5.02      0.45 o
  -3  -7   4        1.47        1.46      0.34 o
  -2  -7   4        6.91        7.42      1.02 o
  -1  -7   4        2.46        2.10      0.46 o
   0  -7   4       17.70       18.54      1.01 o
   1  -7   4        0.00       -0.36      0.36 o
   2  -7   4        0.74        0.92      0.44 o
   3  -7   4       11.62       12.75      0.97 o
   4  -7   4        0.69        0.52      1.02 o
   5  -7   4        0.84        1.00      0.75 o
 -10  -6   4       21.88       20.69      1.88 o
  -9  -6   4       37.30       40.69      1.83 o
  -8  -6   4        0.10        0.10      0.44 o
  -7  -6   4        0.19        0.11      0.38 o
  -6  -6   4       25.52       24.24      1.06 o
  -5  -6   4        6.91        6.28      0.57 o
  -4  -6   4       15.70       16.15      0.53 o
  -3  -6   4        5.93        5.88      0.34 o
  -2  -6   4        1.53        1.40      0.23 o
  -1  -6   4       40.42       42.24      0.95 o
   0  -6   4       25.46       26.59      0.87 o
   1  -6   4      106.92      103.75      2.78 o
   2  -6   4        7.97        6.12      0.56 o
   3  -6   4        1.02        1.10      0.59 o
   4  -6   4        3.62        3.09      0.62 o
   5  -6   4        0.01       -0.13      0.54 o
   6  -6   4        0.40        0.68      0.47 o
 -10  -5   4        5.31        4.63      1.29 o
  -9  -5   4       14.67       13.60      1.40 o
  -8  -5   4       64.61       67.96      3.12 o
  -7  -5   4        3.51        3.36      0.86 o
  -6  -5   4        0.00       -0.20      0.20 o
  -5  -5   4       18.09       18.16      0.72 o
  -4  -5   4       36.86       36.61      0.78 o
  -3  -5   4       25.06       27.03      0.45 o
  -2  -5   4        0.00        0.04      0.12 o
  -1  -5   4       10.50        9.58      0.35 o
   0  -5   4       94.93       93.28      1.27 o
   1  -5   4      145.55      146.48      2.94 o
   2  -5   4       13.72       14.57      0.68 o
   3  -5   4        8.40        7.46      0.55 o
   4  -5   4       29.88       26.77      1.78 o
   5  -5   4        0.02        0.56      0.39 o
   6  -5   4        3.08        4.43      0.77 o
   7  -5   4        3.90        4.34      0.63 o
 -10  -4   4        0.32       -0.06      0.52 o
  -9  -4   4        1.41        0.25      0.44 o
  -8  -4   4        3.15        3.67      0.61 o
  -7  -4   4        0.00       -0.01      0.51 o
  -6  -4   4       24.92       25.72      0.76 o
  -5  -4   4       97.11       95.54      2.17 o
  -4  -4   4        4.23        5.53      0.25 o
  -3  -4   4        0.43        1.04      0.13 o
  -2  -4   4      223.65      231.28      2.39 o
  -1  -4   4       29.09       27.24      0.65 o
   0  -4   4        0.21        0.20      0.11 o
   1  -4   4       29.82       28.32      0.88 o
   2  -4   4      103.85      101.07      1.69 o
   3  -4   4        5.18        3.99      0.35 o
   4  -4   4       10.35        9.74      0.56 o
   5  -4   4        0.18       -0.26      0.26 o
   6  -4   4       32.12       29.78      1.17 o
   7  -4   4        4.01        3.35      0.57 o
   8  -4   4        0.22        0.29      0.59 o
 -10  -3   4        3.72        1.72      0.97 o
  -9  -3   4       14.80       13.50      0.78 o
  -8  -3   4       22.47       24.50      1.22 o
  -7  -3   4        0.53        0.46      0.33 o
  -6  -3   4        4.67        4.37      0.39 o
  -5  -3   4       22.50       23.73      0.56 o
  -4  -3   4        1.01        2.03      0.37 o
  -3  -3   4       32.85       32.45      0.52 o
  -2  -3   4     1757.47     1813.59     17.26 o
  -1  -3   4      807.66      841.63      8.10 o
   0  -3   4      100.05      105.00      1.51 o
   1  -3   4       17.18       14.20      0.29 o
   2  -3   4      184.25      175.80      1.93 o
   3  -3   4       57.87       63.77      0.98 o
   4  -3   4        0.75        0.95      0.24 o
   5  -3   4       53.35       53.78      1.33 o
   6  -3   4       33.73       33.59      2.16 o
   7  -3   4        6.95        4.80      0.60 o
   8  -3   4        0.13        0.28      0.44 o
 -10  -2   4        9.45        7.55      0.99 o
  -9  -2   4        0.40        0.15      0.42 o
  -8  -2   4       30.08       28.40      1.05 o
  -7  -2   4        5.77        5.35      0.59 o
  -6  -2   4       25.02       26.90      0.83 o
  -5  -2   4        7.04        7.44      0.34 o
  -4  -2   4      100.59       92.04      1.10 o
  -3  -2   4        1.90        1.21      0.17 o
  -2  -2   4       76.62       63.22      0.68 o
  -1  -2   4     1408.85     1386.24     11.20 o
   0  -2   4       54.96       59.65      0.60 o
   1  -2   4      124.06      119.59      1.33 o
   2  -2   4        0.15        1.70      0.29 o
   3  -2   4      189.48      195.67      2.18 o
   4  -2   4       49.21       50.13      0.89 o
   5  -2   4       12.15       13.33      0.61 o
   6  -2   4        8.14        8.16      0.62 o
   7  -2   4        0.00        0.32      0.38 o
   8  -2   4        3.63        2.83      0.54 o
   9  -2   4        1.08        0.36      0.46 o
 -10  -1   4        0.78       -0.57      0.57 o
  -9  -1   4        0.00       -0.38      0.53 o
  -8  -1   4       15.80       15.86      0.79 o
  -7  -1   4       40.90       42.00      1.17 o
  -6  -1   4      103.16      102.16      1.69 o
  -5  -1   4      171.49      181.09      2.11 o
  -4  -1   4      141.39      142.51      1.44 o
  -3  -1   4      276.27      285.94      2.79 o
  -2  -1   4       16.62       16.19      0.29 o
  -1  -1   4      196.44      194.66      2.05 o
   0  -1   4        1.49        2.01      0.15 o
   1  -1   4      396.14      409.48      4.09 o
   2  -1   4        9.25       11.12      0.26 o
   3  -1   4        8.65       13.59      0.39 o
   4  -1   4        1.12        0.61      0.19 o
   5  -1   4       41.48       41.72      0.92 o
   6  -1   4        0.03       -0.17      0.26 o
   7  -1   4        8.50        8.18      0.62 o
   8  -1   4        0.09        0.22      0.38 o
   9  -1   4        9.76       12.73      0.87 o
  10  -1   4        1.71        3.14      0.78 o
 -10   0   4        2.63        2.30      1.56 o
  -9   0   4        0.01       -0.24      0.57 o
  -8   0   4        7.55        6.46      0.79 o
  -7   0   4      170.97      166.07      2.83 o
  -6   0   4       28.43       27.97      0.63 o
  -5   0   4        0.02        0.14      0.14 o
  -4   0   4      174.65      156.08      1.66 o
  -3   0   4      399.96      382.03      3.63 o
  -2   0   4       11.63        9.94      0.25 o
  -1   0   4        1.88        1.55      0.13 o
   0   0   4      268.98      250.16      2.13 o
   1   0   4        2.68        2.04      0.15 o
   2   0   4      380.35      396.77      3.73 o
   3   0   4      389.18      418.24      4.56 o
   4   0   4      294.25      299.61      3.45 o
   5   0   4        2.00        2.12      0.22 o
   6   0   4      207.58      195.26      2.44 o
   7   0   4       23.31       23.81      1.02 o
   8   0   4       16.69       15.67      0.84 o
   9   0   4        4.49        6.64      0.85 o
  10   0   4        5.03        5.26      0.88 o
 -10   1   4        0.16       -0.67      0.67 o
  -9   1   4        1.63        2.03      0.60 o
  -8   1   4        0.78        0.68      0.54 o
  -7   1   4       86.89       83.58      1.80 o
  -6   1   4       58.33       54.46      1.17 o
  -5   1   4      132.76      133.45      1.67 o
  -4   1   4       19.06       15.82      0.38 o
  -3   1   4      507.31      529.72      4.93 o
  -2   1   4        3.68        3.20      0.13 o
  -1   1   4       16.39       18.02      0.30 o
   0   1   4       22.57       23.52      0.33 o
   1   1   4       70.55       72.52      0.76 o
   2   1   4      268.95      264.60      2.99 o
   3   1   4       58.49       64.15      0.87 o
   4   1   4        6.72        6.00      0.44 o
   5   1   4       37.76       38.85      0.72 o
   6   1   4       28.11       32.88      0.72 o
   7   1   4        7.84        8.48      0.46 o
   8   1   4        2.90        2.11      0.45 o
   9   1   4        1.71        1.55      0.57 o
  10   1   4        0.76        0.56      0.60 o
  -9   2   4        3.94        4.66      0.95 o
  -8   2   4        0.17       -0.33      0.47 o
  -7   2   4        3.01        2.96      0.45 o
  -6   2   4       13.87       14.99      0.59 o
  -5   2   4        3.93        3.12      0.30 o
  -4   2   4       19.91       19.14      0.55 o
  -3   2   4      122.54      124.91      1.39 o
  -2   2   4        9.45        9.36      0.24 o
  -1   2   4       99.62      118.76      1.12 o
   0   2   4      234.79      245.41      1.92 o
   1   2   4       41.55       38.33      0.49 o
   2   2   4      551.02      604.47      5.20 o
   3   2   4      269.93      309.48      4.09 o
   4   2   4       23.73       22.98      0.49 o
   5   2   4       25.33       26.26      0.58 o
   6   2   4      209.14      207.84      2.99 o
   7   2   4       45.59       50.67      1.23 o
   8   2   4        0.04        0.27      0.34 o
   9   2   4       14.21       14.96      0.97 o
  10   2   4        0.33        0.75      0.54 o
  -9   3   4        7.04       10.00      1.21 o
  -8   3   4        1.73        3.37      0.76 o
  -7   3   4        1.15        1.32      0.37 o
  -6   3   4        0.36        0.53      0.30 o
  -5   3   4        9.33       10.26      0.52 o
  -4   3   4        0.57        1.22      0.24 o
  -3   3   4      124.71      124.96      1.54 o
  -2   3   4       17.01       21.62      0.42 o
  -1   3   4        7.56        7.37      0.22 o
   0   3   4      263.65      287.48      2.50 o
   1   3   4        0.41        0.41      0.10 o
   2   3   4      891.52      989.78      9.52 o
   3   3   4        9.04       10.33      0.26 o
   4   3   4       35.96       42.56      0.64 o
   5   3   4        2.87        2.24      0.26 o
   6   3   4        0.07        0.48      0.26 o
   7   3   4       13.77       12.53      0.61 o
   8   3   4       15.87       18.55      1.05 o
   9   3   4        0.34        0.90      0.40 o
  10   3   4        9.88       10.24      0.78 o
  11   3   4        0.07       -0.46      0.55 o
  -8   4   4        3.85        7.09      0.70 o
  -7   4   4        0.10       -0.34      0.34 o
  -6   4   4        0.00        0.27      0.30 o
  -5   4   4       83.42       84.60      1.66 o
  -4   4   4       16.44       11.80      0.67 o
  -3   4   4      166.82      164.55      2.09 o
  -2   4   4        1.23        1.15      0.16 o
  -1   4   4       25.02       26.73      0.40 o
   0   4   4        8.18        8.65      0.24 o
   1   4   4       55.19       60.46      0.81 o
   2   4   4        0.54        0.39      0.10 o
   3   4   4       77.58       73.50      0.87 o
   4   4   4       21.89       18.61      0.45 o
   5   4   4        1.17        2.12      0.30 o
   6   4   4       69.68       71.90      1.29 o
   7   4   4        4.71        4.48      0.43 o
   8   4   4        1.04        0.09      0.34 o
   9   4   4        0.03       -0.28      0.34 o
  10   4   4        4.44        5.18      1.42 o
  11   4   4        0.11       -0.17      0.50 o
  -8   5   4        0.44       -0.15      0.55 o
  -7   5   4        9.50       11.59      1.03 o
  -6   5   4        0.16        0.17      0.31 o
  -5   5   4       44.16       41.13      1.12 o
  -4   5   4       70.18       62.70      1.33 o
  -3   5   4      125.32      115.98      1.97 o
  -2   5   4       28.99       26.26      0.65 o
  -1   5   4       41.47       34.66      0.65 o
   0   5   4        0.03        0.25      0.11 o
   1   5   4        1.29        0.47      0.14 o
   2   5   4        0.74        0.70      0.15 o
   3   5   4       98.21       93.80      1.06 o
   4   5   4       16.32       14.17      0.47 o
   5   5   4       28.09       30.73      0.74 o
   6   5   4       56.51       62.73      1.29 o
   7   5   4        2.34        2.02      0.39 o
   8   5   4        4.81        3.62      0.49 o
   9   5   4        0.11        0.10      0.34 o
  10   5   4        3.43        4.78      0.62 o
  11   5   4        1.01        1.13      0.70 o
  -7   6   4        1.48        1.53      0.64 o
  -6   6   4        0.97        0.11      0.70 o
  -5   6   4        0.68       -0.16      0.38 o
  -4   6   4        0.90        0.56      0.37 o
  -3   6   4        6.23        6.28      0.57 o
  -2   6   4       55.46       52.40      1.37 o
  -1   6   4       33.25       30.02      0.77 o
   0   6   4       72.46       72.86      1.21 o
   1   6   4        6.38        6.25      0.33 o
   2   6   4       61.65       61.73      0.99 o
   3   6   4       12.70       12.92      0.62 o
   4   6   4        7.56        9.16      0.50 o
   5   6   4       14.28       14.83      0.68 o
   6   6   4      171.12      162.80      4.08 o
   7   6   4       20.58       15.97      1.50 o
   8   6   4       11.14        8.74      0.64 o
   9   6   4        4.94        4.38      0.56 o
  10   6   4        2.31        2.46      0.55 o
  -6   7   4        2.44        3.72      0.78 o
  -5   7   4        0.11       -0.25      0.39 o
  -4   7   4        1.00        0.33      0.56 o
  -3   7   4       13.40       13.88      0.80 o
  -2   7   4        0.10        0.00      0.31 o
  -1   7   4        0.01       -0.30      0.30 o
   0   7   4      106.17       97.70      2.09 o
   1   7   4       43.04       42.28      0.97 o
   2   7   4      388.74      372.12      5.03 o
   3   7   4      306.84      298.89      5.93 o
   4   7   4        0.06        0.50      0.44 o
   5   7   4        8.04        8.76      0.75 o
   6   7   4       21.89       19.81      1.67 o
   7   7   4       29.63       28.66      1.29 o
   8   7   4        2.85        1.35      0.57 o
   9   7   4        0.92        0.47      0.49 o
  10   7   4        0.26        0.43      0.53 o
  -5   8   4        0.08       -0.48      0.48 o
  -4   8   4        0.02       -0.46      0.46 o
  -3   8   4        1.89        1.13      0.47 o
  -2   8   4        4.15        4.94      0.55 o
  -1   8   4        8.46        7.15      0.53 o
   0   8   4       90.18       78.29      1.88 o
   1   8   4      278.64      260.92      4.40 o
   2   8   4        2.40        1.24      0.37 o
   3   8   4        8.52        7.68      0.97 o
   4   8   4        5.62        6.81      0.67 o
   5   8   4       43.46       39.12      1.52 o
   6   8   4        0.76        0.67      0.44 o
   7   8   4        0.29        0.16      0.44 o
   8   8   4        2.43        0.95      0.49 o
   9   8   4        6.38        6.60      0.86 o
  10   8   4        0.07       -0.26      0.52 o
  -4   9   4       10.76       13.79      1.88 o
  -3   9   4        0.00        0.08      0.47 o
  -2   9   4       12.04       17.22      0.83 o
  -1   9   4        0.04        0.18      0.32 o
   0   9   4        0.00        0.07      0.36 o
   1   9   4        0.57        0.61      0.75 o
   2   9   4        1.11        1.72      0.43 o
   3   9   4        8.04        7.97      0.72 o
   4   9   4        3.52        2.70      0.60 o
   5   9   4        1.11        0.59      0.44 o
   6   9   4        5.52        3.62      0.67 o
   7   9   4        0.01        0.57      0.46 o
   8   9   4        0.76        0.62      0.59 o
   9   9   4        0.49        0.46      0.57 o
  -2  10   4        1.03        1.57      0.62 o
  -1  10   4        0.68        0.50      0.40 o
   0  10   4        0.49        1.60      1.01 o
   1  10   4        2.68        2.65      0.62 o
   2  10   4        2.42        3.37      1.13 o
   3  10   4        0.16        0.31      0.44 o
   4  10   4        2.14        2.31      0.60 o
   5  10   4        0.09        0.23      0.54 o
   6  10   4        0.45        0.07      0.49 o
   7  10   4        1.39        1.78      0.60 o
   8  10   4        1.22        0.65      0.60 o
   0  11   4        5.86        7.61      1.07 o
   1  11   4        0.75        0.77      0.59 o
   2  11   4       17.44       21.52      1.35 o
   3  11   4        0.03        1.08      0.97 o
   4  11   4        1.79        2.37      1.08 o
   5  11   4        2.42        4.28      0.81 o
   6  11   4        3.38        2.86      0.92 o
  -4 -10   5        0.00       -0.04      0.54 o
  -3 -10   5        0.77        0.79      0.49 o
  -2 -10   5        0.69        0.63      0.59 o
  -7  -9   5        0.86        0.65      0.65 o
  -6  -9   5        0.00        0.00      0.65 o
  -5  -9   5        0.23       -0.08      0.52 o
  -4  -9   5        0.00        0.29      0.54 o
  -3  -9   5        1.99        1.31      0.41 o
  -2  -9   5        0.21        0.48      0.65 o
  -1  -9   5        0.01       -0.43      0.97 o
   0  -9   5        3.05        2.62      1.29 o
   1  -9   5        4.13        4.49      0.80 o
  -8  -8   5        1.71        2.64      0.69 o
  -7  -8   5        0.41        1.08      0.86 o
  -6  -8   5        7.11        7.54      1.18 o
  -5  -8   5       13.65       12.36      0.76 o
  -4  -8   5       11.01        9.69      0.66 o
  -3  -8   5       15.26       15.36      0.80 o
  -2  -8   5       15.59       15.16      1.01 o
  -1  -8   5        3.37        5.39      1.18 o
   0  -8   5        1.16        1.16      0.47 o
   1  -8   5        1.45        1.42      0.54 o
   2  -8   5        0.27        0.67      0.57 o
   3  -8   5        0.09        0.66      0.65 o
  -9  -7   5       10.85       12.68      1.09 o
  -8  -7   5        2.71        4.52      1.08 o
  -7  -7   5        0.13       -0.22      0.65 o
  -6  -7   5       14.11       15.33      0.98 o
  -5  -7   5       22.10       21.43      1.14 o
  -4  -7   5       22.08       21.06      1.05 o
  -3  -7   5        0.77        0.60      0.28 o
  -2  -7   5        5.45        4.92      0.62 o
  -1  -7   5        1.85        1.72      0.46 o
   0  -7   5        8.30        7.41      0.70 o
   1  -7   5        7.06        6.03      0.67 o
   2  -7   5        0.15        0.03      0.48 o
   3  -7   5        1.29        0.99      0.48 o
   4  -7   5        0.01       -0.46      0.46 o
   5  -7   5        0.50        0.22      0.54 o
  -9  -6   5        5.90        5.68      0.92 o
  -8  -6   5        2.25        2.58      0.97 o
  -7  -6   5       15.27       15.84      1.03 o
  -6  -6   5        5.06        4.31      0.57 o
  -5  -6   5        7.14        8.08      0.57 o
  -4  -6   5       28.18       27.80      0.96 o
  -3  -6   5        0.97        1.31      0.35 o
  -2  -6   5       14.90       15.83      1.13 o
  -1  -6   5        7.74        8.66      0.64 o
   0  -6   5        3.61        4.32      0.54 o
   1  -6   5       12.02       10.20      0.78 o
   2  -6   5       12.02       11.04      2.05 o
   3  -6   5        1.29        1.20      0.52 o
   4  -6   5       25.99       28.51      1.40 o
   5  -6   5       17.31       18.31      1.21 o
   6  -6   5        0.34        0.50      0.70 o
 -10  -5   5        1.84        1.65      0.64 o
  -9  -5   5       11.99       11.19      1.01 o
  -8  -5   5       37.12       42.74      1.75 o
  -7  -5   5        1.27        0.86      0.46 o
  -6  -5   5        2.18        2.39      0.49 o
  -5  -5   5       80.24       74.80      2.02 o
  -4  -5   5        8.64        8.47      0.63 o
  -3  -5   5        0.72        0.43      0.28 o
  -2  -5   5        1.21        1.51      0.58 o
  -1  -5   5        4.28        4.10      0.92 o
   0  -5   5       83.12       79.09      2.12 o
   1  -5   5       18.26       15.63      0.92 o
   2  -5   5        0.71        1.32      0.44 o
   3  -5   5       11.95        9.68      0.78 o
   4  -5   5        7.66        8.85      0.83 o
   5  -5   5       57.84       53.03      4.79 o
   6  -5   5        0.05        0.11      0.75 o
   7  -5   5        0.04        0.54      0.65 o
 -10  -4   5        1.17        0.75      0.53 o
  -9  -4   5        0.07        0.10      0.39 o
  -8  -4   5        5.49        4.65      1.35 o
  -7  -4   5        9.96        7.86      1.24 o
  -6  -4   5        0.07       -0.04      0.81 o
  -5  -4   5       12.66       13.88      0.55 o
  -4  -4   5       65.88       64.96      1.78 o
  -3  -4   5       26.06       27.69      0.79 o
  -2  -4   5        6.63        7.17      0.26 o
  -1  -4   5       44.74       41.60      0.66 o
   0  -4   5       57.55       58.28      0.96 o
   1  -4   5        5.93        5.05      0.28 o
   2  -4   5      129.31      130.41      2.06 o
   3  -4   5       44.15       43.01      0.95 o
   4  -4   5        3.12        3.64      0.47 o
   5  -4   5       48.95       46.68      1.75 o
   6  -4   5        1.08        0.33      0.46 o
   7  -4   5        1.64        0.84      0.57 o
 -10  -3   5        0.00       -0.22      0.75 o
  -9  -3   5        4.68        5.02      0.60 o
  -8  -3   5        0.07       -0.11      0.46 o
  -7  -3   5        0.65        0.47      0.31 o
  -6  -3   5       91.67       84.01      4.46 o
  -5  -3   5      138.95      137.15      1.95 o
  -4  -3   5        2.84        3.58      0.23 o
  -3  -3   5        3.49        3.18      0.22 o
  -2  -3   5      330.16      344.33      3.05 o
  -1  -3   5     1023.47     1002.40      9.06 o
   0  -3   5      161.37      160.16      1.82 o
   1  -3   5        3.15        3.26      0.20 o
   2  -3   5       15.78       18.29      0.41 o
   3  -3   5        0.02        0.22      0.19 o
   4  -3   5       19.74       19.70      0.91 o
   5  -3   5       44.67       45.98      1.34 o
   6  -3   5       18.09       17.15      1.06 o
   7  -3   5        0.71        0.17      0.46 o
   8  -3   5        2.58        1.79      0.64 o
 -10  -2   5        0.76       -0.11      1.02 o
  -9  -2   5       14.30       13.10      1.10 o
  -8  -2   5        0.78        1.49      0.57 o
  -7  -2   5       46.51       49.75      1.41 o
  -6  -2   5        0.22        0.23      0.26 o
  -5  -2   5       51.59       48.72      1.01 o
  -4  -2   5       43.54       47.01      0.75 o
  -3  -2   5        6.97        7.10      0.39 o
  -2  -2   5       86.55       87.40      0.83 o
  -1  -2   5     2049.85     2099.70     18.90 o
   0  -2   5     1010.37     1055.66      9.63 o
   1  -2   5        2.11        2.51      0.13 o
   2  -2   5       53.99       60.19      0.84 o
   3  -2   5        2.54        3.18      0.22 o
   4  -2   5       24.98       25.66      0.68 o
   5  -2   5       25.21       21.94      0.87 o
   6  -2   5       59.34       58.85      1.94 o
   7  -2   5        1.90        1.12      0.60 o
   8  -2   5        0.22        0.62      0.40 o
   9  -2   5        0.67        0.89      0.53 o
 -10  -1   5        0.00        0.27      0.64 o
  -9  -1   5        1.62        1.16      1.18 o
  -8  -1   5       34.11       33.97      1.30 o
  -7  -1   5       17.79       18.04      0.91 o
  -6  -1   5        4.11        3.75      0.39 o
  -5  -1   5      119.66      113.59      1.59 o
  -4  -1   5       53.64       53.96      0.78 o
  -3  -1   5        3.46        4.00      0.21 o
  -2  -1   5        0.29        0.10      0.07 o
  -1  -1   5      413.20      409.21      3.88 o
   0  -1   5      127.25      126.30      1.36 o
   1  -1   5      258.17      276.66      2.67 o
   2  -1   5        0.04        0.17      0.11 o
   3  -1   5       48.56       49.01      0.68 o
   4  -1   5        6.24        7.05      0.38 o
   5  -1   5        5.93        6.50      0.73 o
   6  -1   5        5.49        5.05      0.75 o
   7  -1   5        0.73        0.49      0.37 o
   8  -1   5        3.56        3.65      0.55 o
   9  -1   5        7.25        8.85      0.97 o
 -10   0   5        0.01        1.06      0.80 o
  -9   0   5       12.45       12.20      1.14 o
  -8   0   5        0.72        1.14      0.60 o
  -7   0   5       47.31       42.19      1.39 o
  -6   0   5      182.00      172.81      2.55 o
  -5   0   5        3.43        3.67      0.29 o
  -4   0   5      164.84      169.13      1.60 o
  -3   0   5      312.99      317.65      2.97 o
  -2   0   5       31.95       27.13      0.39 o
  -1   0   5      102.52       97.99      0.86 o
   0   0   5       18.89       18.25      0.28 o
   1   0   5        2.34        3.41      0.15 o
   2   0   5       96.69       93.84      1.06 o
   3   0   5      182.38      185.59      1.93 o
   4   0   5       11.68       12.93      0.36 o
   5   0   5       12.82       11.54      0.50 o
   6   0   5      217.86      210.04      4.00 o
   7   0   5       21.36       21.53      1.16 o
   8   0   5       13.63       13.46      0.80 o
   9   0   5        6.81        7.66      0.90 o
  10   0   5        2.86        1.03      0.64 o
  -9   1   5        2.74        3.24      0.68 o
  -8   1   5        1.73        1.84      0.94 o
  -7   1   5       15.37       12.95      0.73 o
  -6   1   5        4.24        3.83      0.42 o
  -5   1   5       99.16       92.74      1.42 o
  -4   1   5       22.10       21.57      0.47 o
  -3   1   5      206.48      214.69      2.23 o
  -2   1   5        3.14        3.01      0.16 o
  -1   1   5      155.71      157.77      1.47 o
   0   1   5        0.40        0.68      0.10 o
   1   1   5       17.30       15.22      0.28 o
   2   1   5       88.40       88.82      1.08 o
   3   1   5       94.60      100.86      1.35 o
   4   1   5       86.19       99.63      1.29 o
   5   1   5       37.59       36.32      0.74 o
   6   1   5        6.31        5.22      0.70 o
   7   1   5      266.52      247.54      4.22 o
   8   1   5       30.44       31.03      1.12 o
   9   1   5        0.79        0.11      0.46 o
  10   1   5        0.70       -0.22      0.54 o
  -9   2   5        4.82        5.61      0.79 o
  -8   2   5        1.81        2.49      0.60 o
  -7   2   5        2.66        3.75      0.62 o
  -6   2   5       21.67       19.36      0.86 o
  -5   2   5       47.10       45.90      0.89 o
  -4   2   5        2.86        2.95      0.22 o
  -3   2   5       13.90       16.69      0.38 o
  -2   2   5      109.35      123.31      1.21 o
  -1   2   5       13.95       17.28      0.33 o
   0   2   5       26.54       32.01      0.43 o
   1   2   5       12.62       11.82      0.26 o
   2   2   5       83.76       81.22      1.00 o
   3   2   5       38.08       39.99      0.60 o
   4   2   5       23.47       17.76      0.46 o
   5   2   5        8.98        7.92      0.36 o
   6   2   5      244.53      243.06      3.25 o
   7   2   5      197.46      193.48      3.08 o
   8   2   5        0.59        0.21      0.33 o
   9   2   5        8.59        8.53      0.70 o
  10   2   5        0.17       -0.11      0.52 o
  -9   3   5        4.45        6.78      1.13 o
  -8   3   5       10.74       13.40      0.95 o
  -7   3   5        7.28        7.47      0.85 o
  -6   3   5        1.75        0.86      0.32 o
  -5   3   5      244.08      241.76      3.59 o
  -4   3   5      187.70      191.15      2.41 o
  -3   3   5        6.47        6.79      0.28 o
  -2   3   5       10.98       10.85      0.29 o
  -1   3   5      109.07      113.66      1.09 o
   0   3   5        1.29        2.68      0.14 o
   1   3   5      533.50      592.14      5.21 o
   2   3   5      303.01      316.15      2.86 o
   3   3   5        5.70        9.05      0.27 o
   4   3   5       22.35       20.50      0.41 o
   5   3   5      139.60      130.86      2.12 o
   6   3   5      178.27      173.37      2.48 o
   7   3   5        3.40        2.71      0.64 o
   8   3   5        0.00        0.19      0.34 o
   9   3   5       11.44       11.65      0.78 o
  10   3   5        9.61       12.51      1.15 o
  -8   4   5        2.89        4.25      0.93 o
  -7   4   5       13.60       15.14      0.77 o
  -6   4   5        3.96        4.35      0.47 o
  -5   4   5       10.14        7.81      0.51 o
  -4   4   5       33.46       31.74      0.89 o
  -3   4   5      153.01      145.32      2.07 o
  -2   4   5       14.82       12.87      0.48 o
  -1   4   5       11.63        9.65      0.26 o
   0   4   5      458.28      464.38      3.97 o
   1   4   5      409.60      437.19      3.92 o
   2   4   5        1.69        3.29      0.18 o
   3   4   5        3.74        3.45      0.18 o
   4   4   5        0.49        0.51      0.19 o
   5   4   5      148.01      139.24      2.59 o
   6   4   5       64.91       63.30      1.66 o
   7   4   5       17.86       15.44      0.77 o
   8   4   5        5.73        6.77      0.60 o
   9   4   5        0.04       -0.27      0.36 o
  10   4   5        0.33        0.39      0.44 o
  -7   5   5        0.86        1.82      0.55 o
  -6   5   5        0.28        0.03      0.39 o
  -5   5   5        3.97        3.01      0.48 o
  -4   5   5       19.37       20.22      0.87 o
  -3   5   5        5.62        5.04      0.63 o
  -2   5   5        0.47        0.51      0.21 o
  -1   5   5       18.14       18.53      0.83 o
   0   5   5       38.10       40.45      0.77 o
   1   5   5       14.15       12.20      0.45 o
   2   5   5        0.12        0.29      0.15 o
   3   5   5       44.33       45.07      0.83 o
   4   5   5        3.65        3.14      0.36 o
   5   5   5       34.08       32.42      0.93 o
   6   5   5       17.66       18.26      0.73 o
   7   5   5        2.07        2.18      0.39 o
   8   5   5        0.08       -0.24      0.35 o
   9   5   5        2.97        3.18      0.54 o
  10   5   5        0.69        0.31      0.47 o
  -7   6   5        3.32        4.09      0.80 o
  -6   6   5        0.00        0.20      0.47 o
  -5   6   5        2.58        3.70      0.57 o
  -4   6   5        0.20       -0.28      0.28 o
  -3   6   5        1.88        1.50      0.38 o
  -2   6   5        3.95        3.18      0.37 o
  -1   6   5      276.45      248.58      3.70 o
   0   6   5       31.97       36.69      0.74 o
   1   6   5      390.26      370.97      4.49 o
   2   6   5       18.93       14.10      0.51 o
   3   6   5      260.38      249.48      4.06 o
   4   6   5       41.14       34.99      1.30 o
   5   6   5        0.01        0.08      0.34 o
   6   6   5       63.02       52.43      1.75 o
   7   6   5       22.34       16.02      0.98 o
   8   6   5        6.57        4.75      0.67 o
   9   6   5        3.40        4.31      0.97 o
  10   6   5        0.45        1.44      0.57 o
  -6   7   5        0.30        0.30      0.55 o
  -5   7   5        0.20       -0.07      0.46 o
  -4   7   5       12.88       14.85      0.89 o
  -3   7   5        0.28       -0.23      0.31 o
  -2   7   5       11.12        8.72      0.58 o
  -1   7   5       27.96       22.14      0.82 o
   0   7   5       30.91       30.83      0.94 o
   1   7   5        0.00        0.10      0.25 o
   2   7   5        7.27        8.04      0.67 o
   3   7   5       22.65       19.10      3.61 o
   4   7   5       95.46       88.39      3.39 o
   5   7   5      109.42       97.47      2.75 o
   6   7   5        4.28        1.81      0.65 o
   7   7   5        0.85        0.97      0.46 o
   8   7   5        2.36        1.88      0.53 o
   9   7   5        9.38       10.73      0.95 o
  10   7   5        0.05       -0.49      0.49 o
  -5   8   5        0.54        1.56      0.81 o
  -4   8   5        0.68        1.26      0.62 o
  -3   8   5        0.89        0.57      0.40 o
  -2   8   5        0.20       -0.28      0.28 o
  -1   8   5        1.41        1.25      0.36 o
   0   8   5       11.50       14.58      0.68 o
   1   8   5        3.55        5.50      0.67 o
   2   8   5        8.93        7.85      1.02 o
   3   8   5       18.83       16.96      1.45 o
   4   8   5        3.97        3.84      0.60 o
   5   8   5        0.00       -0.17      0.41 o
   6   8   5        1.69        2.15      0.52 o
   7   8   5        0.60        0.45      0.54 o
   8   8   5        0.01       -0.59      0.92 o
   9   8   5        5.66        9.34      1.29 o
  -3   9   5        3.74        4.43      0.69 o
  -2   9   5       16.84       23.67      0.98 o
  -1   9   5        1.24        1.00      0.36 o
   0   9   5        0.63        0.95      0.37 o
   1   9   5        0.01       -0.34      0.36 o
   2   9   5        0.51        0.99      0.86 o
   3   9   5       19.24       19.61      1.09 o
   4   9   5        4.48        3.48      0.75 o
   5   9   5       15.16       11.96      1.67 o
   6   9   5        1.37        1.29      0.75 o
   7   9   5       16.65       23.47      2.10 o
   8   9   5        6.22        9.05      0.91 o
   9   9   5        5.13        4.79      0.84 o
  -2  10   5        0.02       -0.20      0.42 o
  -1  10   5        2.60        2.09      0.52 o
   0  10   5        0.00        0.41      0.38 o
   1  10   5        0.07       -0.42      0.44 o
   2  10   5        1.88        2.69      1.08 o
   3  10   5        0.05        0.65      0.86 o
   4  10   5        0.03        0.20      0.49 o
   5  10   5        1.07        1.88      0.60 o
   6  10   5        1.90        0.94      0.57 o
   7  10   5       16.65       21.26      1.33 o
   8  10   5        8.09       12.60      1.10 o
   1  11   5        0.16        0.38      0.39 o
   2  11   5        1.44        2.15      1.18 o
   3  11   5        2.50        4.31      1.29 o
   4  11   5        4.30        3.23      1.18 o
   5  11   5        0.01        0.12      0.60 o
   6  11   5        3.54        5.06      1.56 o
  -6  -9   6        1.48        1.29      0.86 o
  -5  -9   6        0.57       -0.09      0.54 o
  -4  -9   6        1.39        1.08      0.48 o
  -3  -9   6        0.53        0.75      0.47 o
  -2  -9   6        1.24        1.63      0.64 o
  -1  -9   6        1.49        0.54      1.08 o
   0  -9   6        1.81        0.97      1.18 o
  -7  -8   6        3.70        1.62      0.86 o
  -6  -8   6        6.59        5.92      1.18 o
  -5  -8   6        0.93        0.33      0.51 o
  -4  -8   6        0.39        0.92      0.40 o
  -3  -8   6        2.85        3.09      0.53 o
  -2  -8   6        2.45        2.00      0.60 o
  -1  -8   6       12.45       16.69      1.72 o
   0  -8   6        9.97        9.69      1.51 o
   1  -8   6        1.21        0.84      0.54 o
   2  -8   6        0.05        0.03      0.52 o
  -8  -7   6        2.67        1.62      0.97 o
  -7  -7   6        1.83        0.86      0.75 o
  -6  -7   6        9.61        8.72      0.80 o
  -5  -7   6        0.57        0.74      0.51 o
  -4  -7   6        0.53        0.58      0.36 o
  -3  -7   6        0.19        0.16      0.35 o
  -2  -7   6        5.92        4.19      1.40 o
  -1  -7   6        0.06        0.11      0.75 o
   0  -7   6       13.25       12.97      0.93 o
   1  -7   6        0.65        0.43      0.44 o
   2  -7   6        0.05       -0.39      0.39 o
   3  -7   6        0.06       -0.37      0.37 o
   4  -7   6        1.21        1.70      0.62 o
  -9  -6   6        3.98        3.77      1.18 o
  -8  -6   6       11.40       13.25      1.51 o
  -7  -6   6        2.65        2.65      0.60 o
  -6  -6   6        0.44        0.58      0.75 o
  -5  -6   6        0.03        0.09      0.31 o
  -4  -6   6        2.90        2.72      0.44 o
  -3  -6   6        2.45        2.52      0.87 o
  -2  -6   6        0.05       -0.10      0.43 o
  -1  -6   6       20.80       23.47      1.19 o
   0  -6   6       55.94       54.24      1.76 o
   1  -6   6        0.04       -0.34      0.36 o
   2  -6   6        0.09        0.02      0.36 o
   3  -6   6        1.02        0.70      0.46 o
   4  -6   6        0.65        1.21      0.57 o
   5  -6   6        3.06        2.09      0.75 o
  -9  -5   6        2.11        0.22      0.86 o
  -8  -5   6        5.00        5.17      0.76 o
  -7  -5   6        0.40        0.38      0.46 o
  -6  -5   6       30.33       31.86      2.64 o
  -5  -5   6        1.70        1.89      0.46 o
  -4  -5   6        3.90        3.88      0.76 o
  -3  -5   6       40.02       37.70      1.13 o
  -2  -5   6        4.69        4.89      0.60 o
  -1  -5   6       95.00       93.07      1.91 o
   0  -5   6        6.87        6.85      0.65 o
   1  -5   6       59.50       56.43      1.78 o
   2  -5   6       28.02       23.63      1.24 o
   3  -5   6        0.50        0.25      0.44 o
   4  -5   6       19.59       20.99      1.16 o
   5  -5   6       17.72       18.70      1.21 o
   6  -5   6        0.71       -0.02      0.52 o
 -10  -4   6        1.57        0.86      0.75 o
  -9  -4   6        9.69        8.24      0.99 o
  -8  -4   6        2.01        2.38      0.61 o
  -7  -4   6        3.92        3.31      0.61 o
  -6  -4   6       17.26       17.45      1.40 o
  -5  -4   6        0.00        0.00      0.30 o
  -4  -4   6        0.16       -0.16      0.17 o
  -3  -4   6        0.08       -0.12      0.28 o
  -2  -4   6      351.08      334.69      6.54 o
  -1  -4   6       49.52       52.99      1.22 o
   0  -4   6       42.34       42.08      2.58 o
   1  -4   6       15.33       14.95      1.18 o
   2  -4   6       84.42       85.69      3.98 o
   3  -4   6        8.70        8.84      0.92 o
   4  -4   6       16.86       16.93      1.01 o
   5  -4   6        3.67        4.18      1.67 o
   6  -4   6       13.69       12.98      1.09 o
   7  -4   6        0.20        0.35      0.55 o
 -10  -3   6        1.92        1.98      0.75 o
  -9  -3   6        1.37        0.96      0.64 o
  -8  -3   6        5.97        6.50      0.80 o
  -7  -3   6       21.96       21.60      1.22 o
  -6  -3   6       15.08       15.03      0.95 o
  -5  -3   6        0.04       -0.05      0.30 o
  -4  -3   6       83.05       77.75      1.33 o
  -3  -3   6       18.69       16.59      1.00 o
  -2  -3   6       48.30       45.73      0.79 o
  -1  -3   6        7.41        6.03      0.26 o
   0  -3   6       57.05       55.81      0.76 o
   1  -3   6        0.04       -0.11      0.16 o
   2  -3   6        9.93       11.38      0.47 o
   3  -3   6       18.41       18.80      0.76 o
   4  -3   6        4.99        6.00      0.64 o
   5  -3   6        2.44        3.50      0.61 o
   6  -3   6       15.11       14.46      1.01 o
   7  -3   6        0.45        0.00      0.39 o
   8  -3   6        1.63        2.15      0.62 o
 -10  -2   6        0.43       -0.05      0.69 o
  -9  -2   6        1.72        0.92      0.64 o
  -8  -2   6       55.00       56.96      2.75 o
  -7  -2   6        7.36        8.20      0.71 o
  -6  -2   6       14.28       14.69      1.03 o
  -5  -2   6       36.91       40.05      0.91 o
  -4  -2   6       10.41        9.97      0.37 o
  -3  -2   6       14.13       14.63      0.35 o
  -2  -2   6        0.58        0.30      0.15 o
  -1  -2   6        0.90        1.12      0.17 o
   0  -2   6       23.21       21.81      0.46 o
   1  -2   6        2.41        3.12      0.17 o
   2  -2   6        8.65       10.85      0.33 o
   3  -2   6       36.22       42.45      0.96 o
   4  -2   6       24.07       22.81      0.86 o
   5  -2   6       21.39       20.40      0.87 o
   6  -2   6        0.60        0.71      0.44 o
   7  -2   6        6.44        5.13      0.75 o
   8  -2   6        6.27        7.64      0.97 o
 -10  -1   6        0.04       -0.17      0.67 o
  -9  -1   6        0.43        0.04      0.64 o
  -8  -1   6       40.60       44.68      1.53 o
  -7  -1   6        0.37        0.48      0.41 o
  -6  -1   6       19.86       19.38      0.76 o
  -5  -1   6        3.07        3.38      0.30 o
  -4  -1   6        4.55        5.08      0.29 o
  -3  -1   6       17.29       16.03      0.37 o
  -2  -1   6       25.27       29.58      0.39 o
  -1  -1   6      205.73      204.22      2.11 o
   0  -1   6        6.60        6.82      0.27 o
   1  -1   6        3.10        1.99      0.12 o
   2  -1   6      239.02      240.38      2.40 o
   3  -1   6        0.11        0.38      0.18 o
   4  -1   6      142.13      139.81      2.02 o
   5  -1   6        3.12        1.80      0.38 o
   6  -1   6       34.85       38.95      1.55 o
   7  -1   6        3.19        3.14      0.64 o
   8  -1   6        0.21       -0.38      0.48 o
   9  -1   6        0.38       -0.06      0.65 o
  -9   0   6        3.67        3.23      0.66 o
  -8   0   6        0.70        1.35      0.54 o
  -7   0   6       59.35       61.86      1.76 o
  -6   0   6       57.74       50.36      1.12 o
  -5   0   6      100.50       97.13      1.45 o
  -4   0   6       42.53       43.76      0.76 o
  -3   0   6        2.98        2.56      0.20 o
  -2   0   6       51.26       48.76      0.58 o
  -1   0   6        1.32        1.21      0.10 o
   0   0   6        7.53        9.91      0.29 o
   1   0   6       37.50       32.22      0.46 o
   2   0   6       21.49       21.38      0.46 o
   3   0   6        6.15        5.78      0.28 o
   4   0   6       14.23       15.55      0.49 o
   5   0   6       25.05       23.76      0.91 o
   6   0   6       32.29       32.81      1.69 o
   7   0   6        2.62        1.83      0.54 o
   8   0   6        7.01        7.77      0.85 o
   9   0   6        3.19        4.13      1.02 o
  -9   1   6        4.30        6.74      1.03 o
  -8   1   6        0.05       -0.36      0.44 o
  -7   1   6       34.08       30.14      1.22 o
  -6   1   6       14.89       13.12      0.69 o
  -5   1   6       18.71       18.10      0.65 o
  -4   1   6      158.61      156.58      1.74 o
  -3   1   6        0.03        0.01      0.15 o
  -2   1   6        8.78        7.20      0.24 o
  -1   1   6      232.31      246.58      1.99 o
   0   1   6       64.46       70.34      0.77 o
   1   1   6      160.40      172.30      1.51 o
   2   1   6       42.14       50.14      0.69 o
   3   1   6       14.58       20.45      0.40 o
   4   1   6       23.88       26.90      0.53 o
   5   1   6      151.11      150.31      2.50 o
   6   1   6       92.81       96.25      1.88 o
   7   1   6       17.96       17.65      1.06 o
   8   1   6        5.58        4.71      0.72 o
   9   1   6        5.23        8.26      0.93 o
  10   1   6        0.08        0.32      0.67 o
  -9   2   6        0.03        0.33      0.62 o
  -8   2   6        3.47        3.11      0.66 o
  -7   2   6        0.40       -0.03      0.45 o
  -6   2   6        4.54        5.43      0.60 o
  -5   2   6        1.24        2.10      0.45 o
  -4   2   6       35.58       33.75      0.63 o
  -3   2   6       13.63       14.41      0.35 o
  -2   2   6       14.40       15.16      0.41 o
  -1   2   6       25.28       25.84      0.41 o
   0   2   6      100.47      103.21      0.99 o
   1   2   6      155.42      160.86      1.51 o
   2   2   6        6.74        8.29      0.27 o
   3   2   6       95.95       94.27      1.21 o
   4   2   6      263.16      263.53      2.66 o
   5   2   6        8.59       10.08      0.54 o
   6   2   6        1.89        1.66      0.44 o
   7   2   6        9.70        9.77      0.58 o
   8   2   6        0.00       -0.05      0.36 o
   9   2   6        3.09        3.17      0.58 o
  10   2   6        0.70        0.77      0.64 o
  -8   3   6       13.92       19.29      1.16 o
  -7   3   6        0.01        0.28      0.75 o
  -6   3   6        2.28        2.24      0.53 o
  -5   3   6      175.13      169.50      2.75 o
  -4   3   6       26.59       23.03      0.69 o
  -3   3   6       26.03       26.38      0.55 o
  -2   3   6        1.91        2.95      0.18 o
  -1   3   6      211.74      211.93      1.96 o
   0   3   6       95.16       92.10      0.99 o
   1   3   6        2.05        1.95      0.18 o
   2   3   6       34.44       37.69      0.55 o
   3   3   6       40.21       37.65      0.57 o
   4   3   6       17.83       16.72      0.41 o
   5   3   6      249.73      251.33      3.39 o
   6   3   6       10.78       12.41      0.63 o
   7   3   6        0.28        0.06      0.37 o
   8   3   6        2.22        2.14      0.49 o
   9   3   6        4.17        6.00      0.64 o
  10   3   6        3.73        4.44      0.66 o
  -8   4   6        3.07        1.83      1.18 o
  -7   4   6       21.27       24.93      1.60 o
  -6   4   6       14.69       12.37      1.15 o
  -5   4   6        3.96        4.66      0.52 o
  -4   4   6       88.84       81.08      1.85 o
  -3   4   6      150.00      141.04      2.08 o
  -2   4   6       18.71       16.64      0.52 o
  -1   4   6       41.34       38.81      0.62 o
   0   4   6        3.35        2.88      0.23 o
   1   4   6       66.21       70.90      1.03 o
   2   4   6       23.27       22.59      0.45 o
   3   4   6        9.20        7.87      0.27 o
   4   4   6       19.10       21.81      1.00 o
   5   4   6       91.71       88.52      1.48 o
   6   4   6        2.46        3.42      0.40 o
   7   4   6       39.59       35.91      1.41 o
   8   4   6        4.42        5.02      0.62 o
   9   4   6        0.02       -0.39      0.39 o
  10   4   6        4.22        5.83      0.96 o
  -7   5   6        5.31        7.56      1.06 o
  -6   5   6        2.01        1.74      0.48 o
  -5   5   6        0.49        0.71      0.52 o
  -4   5   6       12.35       10.06      0.69 o
  -3   5   6        1.02        0.36      0.29 o
  -2   5   6       27.01       26.48      0.83 o
  -1   5   6       81.67       84.75      1.43 o
   0   5   6        8.28        8.48      0.51 o
   1   5   6       39.14       35.59      0.72 o
   2   5   6       50.78       47.67      0.78 o
   3   5   6       27.77       28.83      0.75 o
   4   5   6       54.30       55.73      1.25 o
   5   5   6       79.85       72.19      1.71 o
   6   5   6      154.90      128.49      4.31 o
   7   5   6       13.83       13.14      1.17 o
   8   5   6        1.65        1.55      0.45 o
   9   5   6        6.48        8.65      0.95 o
  10   5   6        0.43       -0.11      0.48 o
  -6   6   6        0.11        0.45      0.49 o
  -5   6   6        0.77        0.28      0.40 o
  -4   6   6        0.74        0.57      0.69 o
  -3   6   6        4.31        3.73      0.46 o
  -2   6   6       33.78       34.39      1.10 o
  -1   6   6       46.02       35.22      0.98 o
   0   6   6      132.11      116.59      2.03 o
   1   6   6        4.53        4.77      0.39 o
   2   6   6      105.65      101.71      2.10 o
   3   6   6      142.93      146.06      2.16 o
   4   6   6      112.35       93.07      3.45 o
   5   6   6       14.62        8.56      0.72 o
   6   6   6       59.47       56.20      2.26 o
   7   6   6        7.37        7.31      0.80 o
   8   6   6        0.06       -0.41      0.41 o
   9   6   6        3.81        5.64      0.80 o
  10   6   6        6.86        8.46      0.91 o
  -5   7   6        0.43        0.44      0.48 o
  -4   7   6        2.19        2.47      0.47 o
  -3   7   6        2.32        3.22      0.47 o
  -2   7   6        3.73        3.08      0.45 o
  -1   7   6        1.26        2.04      0.39 o
   0   7   6      364.82      350.52      5.03 o
   1   7   6      115.08      109.50      2.20 o
   2   7   6        0.08       -0.38      0.43 o
   3   7   6        0.38        0.39      0.48 o
   4   7   6       87.12       79.78      2.75 o
   5   7   6       38.18       34.35      1.41 o
   6   7   6        0.69       -0.04      0.41 o
   7   7   6        0.60        1.29      0.86 o
   8   7   6        5.23        4.52      0.72 o
   9   7   6        0.38       -0.03      0.52 o
  10   7   6        0.14       -0.11      0.54 o
  -4   8   6       14.28       19.73      0.99 o
  -3   8   6        3.81        6.18      0.60 o
  -2   8   6        1.42        0.02      0.42 o
  -1   8   6       18.89       20.51      0.86 o
   0   8   6        8.28        7.49      0.54 o
   1   8   6        7.52        7.46      0.75 o
   2   8   6        0.20        0.04      0.41 o
   3   8   6        1.34        0.63      0.44 o
   4   8   6        1.50        1.54      0.49 o
   5   8   6        1.87        1.55      0.52 o
   6   8   6        3.54        4.01      0.64 o
   7   8   6        0.08       -0.20      0.41 o
   8   8   6        4.02        4.92      0.75 o
   9   8   6        8.20       11.42      1.13 o
  -3   9   6        1.50        1.50      0.48 o
  -2   9   6        0.01        0.37      0.41 o
  -1   9   6        0.35        0.41      0.35 o
   0   9   6        6.30        5.66      0.63 o
   1   9   6        1.91        1.25      0.46 o
   2   9   6        6.21        8.08      1.29 o
   3   9   6        0.41        0.26      0.44 o
   4   9   6        1.60        0.70      0.49 o
   5   9   6        4.69        3.94      0.86 o
   6   9   6        1.06        0.57      0.54 o
   7   9   6        9.93       10.22      0.95 o
   8   9   6        0.39        0.09      0.57 o
  -1  10   6        3.57        3.29      0.62 o
   0  10   6        5.45        6.70      0.79 o
   1  10   6        8.84        9.64      0.95 o
   2  10   6        4.46        4.63      1.18 o
   3  10   6        1.49        0.86      0.97 o
   4  10   6        5.22        6.92      0.83 o
   5  10   6        9.06       10.51      0.93 o
   6  10   6        3.87        4.75      0.78 o
   7  10   6        0.71        1.43      0.64 o
   1  11   6        5.54        9.24      1.03 o
   2  11   6        2.10        3.88      1.29 o
   3  11   6        1.09        1.18      0.97 o
   4  11   6        0.61        0.43      0.97 o
   5  11   6        6.89        8.65      2.37 o
  -3  -9   7        6.97        7.88      0.78 o
  -2  -9   7        7.56        8.72      0.82 o
  -6  -8   7        3.40        3.17      0.72 o
  -5  -8   7       10.03       10.88      0.82 o
  -4  -8   7        0.10       -0.07      0.41 o
  -3  -8   7        5.17        5.66      0.64 o
  -2  -8   7        0.26       -0.20      0.52 o
  -1  -8   7        0.05        0.28      0.54 o
   0  -8   7        1.45        1.83      1.08 o
   1  -8   7        0.30        0.11      0.97 o
  -7  -7   7        2.57        3.74      0.75 o
  -6  -7   7        9.30        9.06      0.92 o
  -5  -7   7        0.03        0.17      0.54 o
  -4  -7   7        3.47        3.72      0.54 o
  -3  -7   7        1.24        1.08      0.51 o
  -2  -7   7        0.93        0.42      0.52 o
  -1  -7   7        1.20        0.70      1.51 o
   0  -7   7        6.61        4.85      1.18 o
   1  -7   7        6.71        4.93      1.24 o
   2  -7   7        1.10        0.56      0.54 o
   3  -7   7        1.20        0.87      0.57 o
  -8  -6   7        4.98        5.18      0.83 o
  -7  -6   7        0.62       -0.43      0.49 o
  -6  -6   7        5.57        5.06      0.72 o
  -5  -6   7        4.11        2.77      0.45 o
  -4  -6   7        3.60        4.05      0.53 o
  -3  -6   7       13.14       13.21      0.76 o
  -2  -6   7        5.14        5.25      1.35 o
  -1  -6   7        2.54        2.30      0.81 o
   0  -6   7        3.14        1.08      0.86 o
   1  -6   7       11.42       12.08      0.88 o
   2  -6   7        0.54        0.23      0.54 o
   3  -6   7        0.71        0.95      0.54 o
   4  -6   7       30.27       32.83      1.60 o
  -9  -5   7        0.01        0.00      0.86 o
  -8  -5   7        2.58        2.54      0.69 o
  -7  -5   7        0.00       -0.32      0.46 o
  -6  -5   7        1.81        0.86      0.46 o
  -5  -5   7        9.10        9.02      0.64 o
  -4  -5   7        0.64        0.48      0.33 o
  -3  -5   7       13.51       13.23      0.73 o
  -2  -5   7      126.03      123.08      3.11 o
  -1  -5   7       13.39       13.78      0.90 o
   0  -5   7       25.66       24.10      0.98 o
   1  -5   7        0.63       -0.19      0.37 o
   2  -5   7        1.94        1.06      0.65 o
   3  -5   7        2.94        3.46      0.86 o
   4  -5   7       15.64       14.87      1.35 o
   5  -5   7        0.94        1.03      0.54 o
   6  -5   7        2.03        2.42      0.70 o
  -9  -4   7        0.46        0.32      0.61 o
  -8  -4   7        0.63        0.06      0.57 o
  -7  -4   7        1.26       -0.15      0.59 o
  -6  -4   7       61.60       59.33      1.94 o
  -5  -4   7        6.55        5.50      0.61 o
  -4  -4   7        0.22        0.08      0.46 o
  -3  -4   7       25.97       24.68      1.63 o
  -2  -4   7      859.26      818.54     14.85 o
  -1  -4   7       93.26       91.91      2.47 o
   0  -4   7       65.77       67.30      1.70 o
   1  -4   7        1.34        1.53      0.54 o
   2  -4   7       11.30       10.61      0.78 o
   3  -4   7        0.15        0.28      0.36 o
   4  -4   7        0.03        0.30      0.41 o
   5  -4   7       17.75       18.03      1.13 o
   6  -4   7        0.84        0.78      0.54 o
  -9  -3   7        6.74        6.87      0.95 o
  -8  -3   7       26.24       26.26      2.26 o
  -7  -3   7       11.24       11.66      0.95 o
  -6  -3   7        4.16        3.54      0.70 o
  -5  -3   7        1.36        1.37      0.58 o
  -4  -3   7       13.86       13.76      1.14 o
  -3  -3   7        2.53        1.60      0.27 o
  -2  -3   7       50.34       48.78      1.09 o
  -1  -3   7      313.63      306.64      3.87 o
   0  -3   7        2.22        2.40      0.25 o
   1  -3   7        1.21        1.18      0.28 o
   2  -3   7       13.04       11.48      0.75 o
   3  -3   7        2.60        3.62      0.54 o
   4  -3   7        5.39        4.42      0.62 o
   5  -3   7       36.72       34.89      1.50 o
   6  -3   7        2.70        2.58      0.67 o
   7  -3   7        0.31       -0.33      0.46 o
  -9  -2   7        1.04        0.24      0.64 o
  -8  -2   7        6.17        6.95      0.90 o
  -7  -2   7        9.68       10.84      0.80 o
  -6  -2   7        7.18       10.25      0.72 o
  -5  -2   7        0.63        0.44      0.35 o
  -4  -2   7        5.26        5.22      0.44 o
  -3  -2   7       10.75        9.56      0.45 o
  -2  -2   7       12.67       13.86      0.49 o
  -1  -2   7      154.59      149.98      1.95 o
   0  -2   7       18.30       20.00      0.50 o
   1  -2   7        8.19       10.47      0.94 o
   2  -2   7       10.82       10.86      0.62 o
   3  -2   7        4.19        3.24      0.52 o
   4  -2   7        0.05       -0.29      0.29 o
   5  -2   7       13.90       15.27      1.01 o
   6  -2   7        0.08       -0.36      0.41 o
   7  -2   7        3.15        3.74      0.70 o
   8  -2   7        3.80        4.40      0.85 o
  -9  -1   7        0.22       -0.12      0.67 o
  -8  -1   7        6.45        5.93      0.72 o
  -7  -1   7      102.52       95.62      3.47 o
  -6  -1   7        6.25        6.33      0.63 o
  -5  -1   7        1.26        1.20      0.76 o
  -4  -1   7       31.38       33.56      0.94 o
  -3  -1   7       45.92       43.59      0.92 o
  -2  -1   7        2.73        2.60      0.25 o
  -1  -1   7       52.44       53.39      0.93 o
   0  -1   7        3.09        4.31      0.25 o
   1  -1   7        3.23        3.61      0.25 o
   2  -1   7       83.70       89.09      1.16 o
   3  -1   7       16.60       20.87      0.67 o
   4  -1   7       28.45       25.91      1.13 o
   5  -1   7       76.12       70.13      3.12 o
   6  -1   7      173.11      161.92      3.88 o
   7  -1   7        0.87        0.54      0.70 o
   8  -1   7        1.05       -0.02      0.54 o
  -9   0   7        1.02        0.06      0.58 o
  -8   0   7       16.96       14.94      1.01 o
  -7   0   7       40.89       39.39      1.40 o
  -6   0   7       16.80       17.46      0.93 o
  -5   0   7        9.28        9.33      0.57 o
  -4   0   7       10.11       10.30      0.51 o
  -3   0   7       85.83       89.13      1.25 o
  -2   0   7        9.89       10.46      0.32 o
  -1   0   7        0.82        0.41      0.10 o
   0   0   7        0.63        0.40      0.15 o
   1   0   7       58.11       60.77      0.76 o
   2   0   7        4.73        5.70      0.23 o
   3   0   7       41.38       42.12      0.66 o
   4   0   7        1.18        0.93      0.26 o
   5   0   7        0.00       -0.08      0.28 o
   6   0   7       36.07       32.27      1.44 o
   7   0   7       10.26        9.36      0.87 o
   8   0   7        0.86        0.43      0.54 o
   9   0   7        1.34        0.66      0.62 o
  -9   1   7        0.06        0.08      0.60 o
  -8   1   7        0.00       -0.39      0.62 o
  -7   1   7       30.53       28.40      1.26 o
  -6   1   7       87.89       81.54      2.62 o
  -5   1   7       14.34       13.95      0.60 o
  -4   1   7        0.56        0.38      0.20 o
  -3   1   7       75.83       81.47      1.13 o
  -2   1   7       33.23       35.53      0.51 o
  -1   1   7        9.63        8.30      0.23 o
   0   1   7       32.61       33.66      0.49 o
   1   1   7       32.80       34.41      0.46 o
   2   1   7       58.33       64.90      0.86 o
   3   1   7       47.32       44.14      0.65 o
   4   1   7        7.11        7.61      0.30 o
   5   1   7       53.47       53.35      1.66 o
   6   1   7       32.24       32.26      1.10 o
   7   1   7        7.88        7.90      0.80 o
   8   1   7        3.21        2.85      1.29 o
   9   1   7        0.70        1.77      0.62 o
  -8   2   7        3.88        3.41      0.70 o
  -7   2   7        0.27        1.19      0.84 o
  -6   2   7        7.22        6.94      0.68 o
  -5   2   7       58.46       62.96      1.30 o
  -4   2   7       49.43       50.99      1.08 o
  -3   2   7        1.84        1.36      0.29 o
  -2   2   7        0.59        0.63      0.14 o
  -1   2   7       32.64       36.41      0.50 o
   0   2   7       73.89       84.64      0.89 o
   1   2   7       52.54       52.41      0.66 o
   2   2   7       65.16       66.24      0.79 o
   3   2   7       17.39       17.99      0.41 o
   4   2   7       37.22       33.87      0.61 o
   5   2   7      365.09      368.04      4.23 o
   6   2   7        9.20        8.88      0.58 o
   7   2   7        0.17       -0.06      0.41 o
   8   2   7        1.36        1.40      0.81 o
   9   2   7        0.45       -0.52      0.52 o
  -8   3   7        0.01       -0.16      0.81 o
  -7   3   7        3.98        6.31      0.77 o
  -6   3   7        6.18        5.84      0.68 o
  -5   3   7        8.32       10.43      0.73 o
  -4   3   7        3.76        3.53      0.30 o
  -3   3   7       19.75       20.00      0.49 o
  -2   3   7       53.98       54.48      0.78 o
  -1   3   7       48.75       52.37      0.69 o
   0   3   7      223.95      237.77      2.18 o
   1   3   7       59.56       64.02      0.88 o
   2   3   7       20.07       20.42      0.43 o
   3   3   7      129.88      127.74      1.39 o
   4   3   7        0.75        0.73      0.21 o
   5   3   7        0.13        0.34      0.37 o
   6   3   7        2.05        1.63      0.42 o
   7   3   7        0.04        0.08      0.35 o
   8   3   7        4.25        4.32      0.58 o
   9   3   7        0.15        0.20      0.43 o
  10   3   7        1.48        1.32      0.60 o
  -7   4   7        0.02        0.11      0.69 o
  -6   4   7        0.54        0.25      0.64 o
  -5   4   7        0.50        0.01      0.29 o
  -4   4   7       27.52       26.47      0.85 o
  -3   4   7        4.81        3.91      0.35 o
  -2   4   7       12.80       11.71      0.49 o
  -1   4   7      166.34      170.55      2.48 o
   0   4   7       27.92       27.68      0.65 o
   1   4   7       14.77       14.24      0.48 o
   2   4   7       38.26       38.00      0.65 o
   3   4   7       25.69       24.24      0.58 o
   4   4   7       38.40       37.29      0.92 o
   5   4   7       28.65       28.81      0.79 o
   6   4   7        7.15        8.52      0.60 o
   7   4   7        3.92        3.10      0.50 o
   8   4   7        5.20        5.53      0.60 o
   9   4   7        0.51        0.86      0.50 o
  10   4   7        1.36        1.77      0.62 o
  -7   5   7        0.05        1.35      0.84 o
  -6   5   7        0.89       -0.32      0.65 o
  -5   5   7        0.21       -0.09      0.32 o
  -4   5   7        1.76        1.88      0.39 o
  -3   5   7       17.88       15.77      0.70 o
  -2   5   7       17.52       17.33      0.69 o
  -1   5   7       50.81       47.03      1.00 o
   0   5   7       59.94       59.81      1.31 o
   1   5   7       65.63       55.97      2.01 o
   2   5   7        0.24       -0.16      0.16 o
   3   5   7       96.68       91.11      1.76 o
   4   5   7        1.49        2.80      0.44 o
   5   5   7        7.74        6.38      0.70 o
   6   5   7        0.03       -0.07      0.75 o
   7   5   7        9.94        7.95      0.80 o
   8   5   7        0.17       -0.02      0.41 o
   9   5   7        0.56        0.92      0.61 o
  10   5   7        1.05        1.51      0.69 o
  -6   6   7        0.03        0.00      0.69 o
  -5   6   7        0.71       -0.05      0.37 o
  -4   6   7        2.24        2.35      0.46 o
  -3   6   7        3.93        4.97      0.50 o
  -2   6   7        9.55        7.29      0.54 o
  -1   6   7       42.71       38.19      1.05 o
   0   6   7       94.07       93.06      3.02 o
   1   6   7        4.71        3.83      0.57 o
   2   6   7      121.19      111.63      2.96 o
   3   6   7       63.47       59.97      1.86 o
   4   6   7       63.43       51.63      1.71 o
   5   6   7       51.70       41.66      1.56 o
   6   6   7        2.09        2.35      0.57 o
   7   6   7        0.84       -0.22      0.46 o
   8   6   7        5.28        7.20      2.10 o
   9   6   7        8.35       12.06      1.03 o
  -5   7   7        0.26        0.08      0.39 o
  -4   7   7        0.21        0.58      0.37 o
  -3   7   7        1.58        0.64      0.38 o
  -2   7   7       38.73       39.84      1.18 o
  -1   7   7        0.24        0.21      0.31 o
   0   7   7        2.64        5.60      0.58 o
   1   7   7        1.35        0.79      0.44 o
   2   7   7       12.55       12.37      0.92 o
   3   7   7        0.16       -0.08      0.41 o
   4   7   7       10.46        6.73      1.29 o
   5   7   7        5.54        5.96      0.72 o
   6   7   7        5.55        6.88      0.80 o
   7   7   7        0.02       -0.14      0.41 o
   8   7   7        0.44        0.23      0.65 o
   9   7   7        4.67        5.27      0.80 o
  -4   8   7        2.13        3.09      0.57 o
  -3   8   7        1.63        2.31      0.68 o
  -2   8   7       26.25       32.25      1.12 o
  -1   8   7       12.68       13.08      0.72 o
   0   8   7        1.76        1.92      0.63 o
   1   8   7        0.62        1.62      0.53 o
   2   8   7        0.61        0.47      0.44 o
   3   8   7       14.02       12.22      0.90 o
   4   8   7        2.16       -0.02      0.41 o
   5   8   7        4.78        4.31      0.64 o
   6   8   7        3.62        3.30      0.81 o
   7   8   7        0.06       -0.49      0.49 o
   8   8   7        3.33        2.98      1.13 o
   9   8   7        0.04       -0.12      0.97 o
  -3   9   7        0.44        0.78      0.45 o
  -2   9   7        5.43        6.56      0.67 o
  -1   9   7        0.19       -0.37      0.37 o
   0   9   7        0.68        0.83      0.39 o
   1   9   7        0.00        1.11      0.57 o
   2   9   7        2.36        3.66      1.08 o
   3   9   7        0.72        0.13      0.49 o
   4   9   7        0.00        0.18      0.46 o
   5   9   7        1.86        1.82      0.57 o
   6   9   7        6.52        7.36      1.08 o
   7   9   7       14.61       16.78      1.21 o
   8   9   7        0.82        0.70      0.61 o
  -1  10   7        1.08        1.10      0.58 o
   0  10   7        3.22        4.30      0.64 o
   1  10   7        0.42        0.32      0.97 o
   2  10   7        4.24        3.77      1.08 o
   3  10   7        5.20        6.25      1.40 o
   4  10   7        6.84        8.55      0.93 o
   5  10   7        0.05        0.49      0.52 o
   6  10   7        9.73       12.05      1.06 o
   7  10   7        2.67        1.18      1.24 o
   3  11   7        4.07        4.85      1.40 o
   4  11   7        7.63        8.51      1.51 o
  -5  -8   8        0.99        0.60      0.50 o
  -4  -8   8        1.58        1.38      0.74 o
  -3  -8   8        0.10       -0.03      0.44 o
  -2  -8   8        0.24        0.45      0.50 o
  -1  -8   8        1.56        2.09      0.70 o
   0  -8   8        0.55       -0.06      0.62 o
  -6  -7   8        0.92        0.29      0.57 o
  -5  -7   8        0.51        0.83      0.45 o
  -4  -7   8        0.04       -0.06      0.90 o
  -3  -7   8        0.05       -0.20      0.48 o
  -2  -7   8        0.33       -0.10      0.81 o
  -1  -7   8        0.11       -0.52      0.52 o
   0  -7   8        0.22        0.22      0.54 o
   1  -7   8        1.25        1.72      1.08 o
   2  -7   8        2.20        2.48      1.29 o
  -7  -6   8        0.97        0.05      0.53 o
  -6  -6   8        0.20        0.59      0.53 o
  -5  -6   8        5.91        4.55      0.59 o
  -4  -6   8        4.36        4.04      0.57 o
  -3  -6   8        8.59        7.36      0.66 o
  -2  -6   8       13.17       12.28      0.98 o
  -1  -6   8        1.59        2.00      0.60 o
   0  -6   8        0.58        0.11      0.54 o
   1  -6   8        8.30        5.60      1.29 o
   2  -6   8        0.10        0.21      0.46 o
   3  -6   8        5.83        7.19      0.88 o
   4  -6   8        0.72        0.59      0.60 o
  -8  -5   8        0.17       -0.57      0.57 o
  -7  -5   8        3.61        2.30      0.81 o
  -6  -5   8        1.19        0.89      0.49 o
  -5  -5   8        3.68        3.17      0.87 o
  -4  -5   8       39.23       40.07      1.47 o
  -3  -5   8        0.44        1.83      0.47 o
  -2  -5   8       14.95       13.86      1.67 o
  -1  -5   8       30.81       28.44      1.40 o
   0  -5   8        1.37        0.53      0.44 o
   1  -5   8        1.96        2.42      0.52 o
   2  -5   8       31.46       31.06      1.45 o
   3  -5   8       16.42       16.45      1.09 o
   4  -5   8        0.73        0.40      0.86 o
   5  -5   8       10.70       11.32      1.09 o
  -8  -4   8        7.38        8.33      0.95 o
  -7  -4   8        9.61        9.17      0.91 o
  -6  -4   8       16.40       15.83      1.07 o
  -5  -4   8        2.31        2.03      0.52 o
  -4  -4   8        1.46        2.48      0.47 o
  -3  -4   8        5.77        6.78      1.17 o
  -2  -4   8        6.49        7.44      1.13 o
  -1  -4   8        3.04        2.27      0.52 o
   0  -4   8       15.71       15.62      0.98 o
   1  -4   8        3.15        3.28      0.44 o
   2  -4   8        2.84        2.58      0.52 o
   3  -4   8        0.10       -0.06      0.59 o
   4  -4   8        0.00        0.12      0.47 o
   5  -4   8       10.78       12.57      1.06 o
   6  -4   8        1.38        1.33      1.51 o
  -9  -3   8       10.01       10.13      1.40 o
  -8  -3   8        2.03        2.02      0.72 o
  -7  -3   8        3.14        3.44      0.69 o
  -6  -3   8        0.74        0.00      0.46 o
  -5  -3   8       16.60       15.99      0.93 o
  -4  -3   8        0.00        0.31      0.31 o
  -3  -3   8        1.78        1.76      0.36 o
  -2  -3   8       11.59       12.21      1.01 o
  -1  -3   8       87.19       82.35      1.84 o
   0  -3   8       14.30       13.09      0.85 o
   1  -3   8       18.80       18.92      0.78 o
   2  -3   8        3.08        3.59      0.54 o
   3  -3   8        0.89        1.34      0.46 o
   4  -3   8       16.13       13.66      1.35 o
   5  -3   8       15.60       14.68      1.18 o
   6  -3   8        1.34        1.62      0.60 o
   7  -3   8        0.54        1.49      0.62 o
  -9  -2   8        2.15        1.19      0.83 o
  -8  -2   8       24.85       26.09      1.48 o
  -7  -2   8        3.36        3.03      0.59 o
  -6  -2   8        0.00       -0.23      0.37 o
  -5  -2   8       21.39       19.46      1.03 o
  -4  -2   8        1.17        0.44      0.34 o
  -3  -2   8        4.54        4.24      0.39 o
  -2  -2   8       33.75       34.27      0.83 o
  -1  -2   8        1.37        1.54      0.31 o
   0  -2   8        0.50        0.15      0.20 o
   1  -2   8        0.25        0.18      0.24 o
   2  -2   8       21.52       20.01      0.80 o
   3  -2   8       23.25       22.56      1.09 o
   4  -2   8       52.10       50.64      4.68 o
   5  -2   8        4.87        3.76      0.75 o
   6  -2   8        5.52        5.29      1.29 o
   7  -2   8        0.23       -0.52      0.52 o
  -9  -1   8       10.03       11.24      1.25 o
  -8  -1   8        3.08        3.79      0.71 o
  -7  -1   8        2.93        4.07      0.63 o
  -6  -1   8        1.47        1.18      0.46 o
  -5  -1   8        5.36        5.54      0.57 o
  -4  -1   8        4.78        5.06      0.53 o
  -3  -1   8       73.48       71.43      1.30 o
  -2  -1   8        0.05        0.01      0.21 o
  -1  -1   8        3.07        3.30      0.36 o
   0  -1   8        1.79        1.77      0.25 o
   1  -1   8        6.11        7.41      0.40 o
   2  -1   8       22.95       22.81      0.74 o
   3  -1   8       73.70       72.26      1.65 o
   4  -1   8       20.19       18.25      1.06 o
   5  -1   8       16.23       13.40      1.72 o
   6  -1   8       21.95       25.37      1.33 o
   7  -1   8        0.73        1.86      0.62 o
   8  -1   8        0.37       -0.17      0.54 o
  -8   0   8       12.10       10.64      0.93 o
  -7   0   8       22.16       20.83      1.12 o
  -6   0   8        0.01        0.10      0.43 o
  -5   0   8        8.86        8.41      0.66 o
  -4   0   8        0.25        0.51      0.30 o
  -3   0   8       43.91       41.13      1.05 o
  -2   0   8       28.87       28.73      0.75 o
  -1   0   8      119.71      122.53      1.52 o
   0   0   8        3.76        3.69      0.27 o
   1   0   8       22.01       22.07      0.70 o
   2   0   8       10.95       10.63      0.45 o
   3   0   8       24.12       26.38      0.78 o
   4   0   8        9.67        9.75      0.82 o
   5   0   8       12.30       10.16      0.80 o
   6   0   8       11.13        9.77      0.87 o
   7   0   8       23.10       23.70      1.45 o
   8   0   8        3.68        5.46      0.83 o
  -8   1   8        3.43        4.16      0.74 o
  -7   1   8        0.56        0.71      0.52 o
  -6   1   8       14.62       17.09      1.30 o
  -5   1   8        1.50        1.33      0.45 o
  -4   1   8       21.23       23.07      0.81 o
  -3   1   8        2.82        2.12      0.48 o
  -2   1   8        9.79        9.91      0.54 o
  -1   1   8       20.89       22.57      0.50 o
   0   1   8        1.05        1.10      0.22 o
   1   1   8       11.17       12.57      0.45 o
   2   1   8        0.36        0.18      0.17 o
   3   1   8      149.15      141.58      1.88 o
   4   1   8       18.67       19.56      0.68 o
   5   1   8        1.79        2.42      0.39 o
   6   1   8        4.60        3.34      0.61 o
   7   1   8       21.51       24.02      4.15 o
   8   1   8        1.45        2.05      0.62 o
   9   1   8        3.07        3.86      0.80 o
  -8   2   8        4.22        6.44      0.82 o
  -7   2   8       11.26        9.95      0.87 o
  -6   2   8       13.61       12.87      0.87 o
  -5   2   8      138.17      134.37      2.48 o
  -4   2   8       13.37       13.95      0.73 o
  -3   2   8        8.72        8.28      1.16 o
  -2   2   8        6.14        6.54      0.29 o
  -1   2   8      136.92      136.42      1.44 o
   0   2   8        0.01       -0.11      0.11 o
   1   2   8       65.00       67.16      0.86 o
   2   2   8      191.10      192.92      1.91 o
   3   2   8      131.36      137.92      1.72 o
   4   2   8      102.35      101.98      1.37 o
   5   2   8       35.24       37.27      0.95 o
   6   2   8       17.06       16.79      1.08 o
   7   2   8        0.26        0.83      0.49 o
   8   2   8        2.29        2.21      0.64 o
   9   2   8       12.98       16.81      2.15 o
  -7   3   8        1.92        4.35      1.13 o
  -6   3   8        3.86        3.70      0.83 o
  -5   3   8        6.50        6.40      0.87 o
  -4   3   8       42.64       38.64      1.64 o
  -3   3   8      134.94      131.96      2.05 o
  -2   3   8        0.01        0.07      0.17 o
  -1   3   8        0.29        0.20      0.19 o
   0   3   8        0.11        0.09      0.17 o
   1   3   8       39.85       40.52      0.68 o
   2   3   8       32.10       32.97      0.73 o
   3   3   8       10.91        9.17      0.45 o
   4   3   8      114.88      115.38      1.67 o
   5   3   8       90.44       92.30      1.64 o
   6   3   8       47.05       43.31      1.37 o
   7   3   8        8.99        8.17      0.80 o
   8   3   8        2.63        3.14      0.69 o
   9   3   8        1.74        2.36      0.67 o
  -7   4   8        2.13        2.24      0.87 o
  -6   4   8        3.16        3.02      0.84 o
  -5   4   8        6.14        4.80      0.84 o
  -4   4   8        9.37        8.16      1.45 o
  -3   4   8       20.54       21.39      0.79 o
  -2   4   8       48.74       49.85      1.19 o
  -1   4   8      106.18      113.65      2.38 o
   0   4   8        2.00        1.76      0.28 o
   1   4   8       81.55       79.44      1.49 o
   2   4   8       63.02       62.02      0.92 o
   3   4   8        0.75        0.77      0.24 o
   4   4   8        0.00       -0.17      0.33 o
   5   4   8      114.87      108.79      2.39 o
   6   4   8        0.22        0.39      0.59 o
   7   4   8        3.51        3.05      0.61 o
   8   4   8        4.65        4.47      0.75 o
   9   4   8        1.34        1.29      0.64 o
  -6   5   8        1.17        2.13      0.80 o
  -5   5   8        0.03       -0.57      0.57 o
  -4   5   8        0.14        0.10      0.36 o
  -3   5   8        5.94        6.02      0.50 o
  -2   5   8        0.12       -0.11      0.79 o
  -1   5   8      232.10      221.02      3.43 o
   0   5   8        3.14        2.37      0.35 o
   1   5   8       14.80       14.10      0.69 o
   2   5   8        6.59        8.69      0.62 o
   3   5   8      236.43      232.73      3.23 o
   4   5   8       69.58       56.70      2.42 o
   5   5   8        6.35        4.16      0.61 o
   6   5   8       19.51       17.42      1.07 o
   7   5   8        5.40        5.02      1.18 o
   8   5   8        3.08        5.16      0.80 o
   9   5   8        0.03        0.38      0.61 o
  -5   6   8        0.03       -0.48      0.69 o
  -4   6   8       15.14       18.72      0.83 o
  -3   6   8        4.65        6.65      0.54 o
  -2   6   8        7.08        5.37      0.48 o
  -1   6   8       42.03       43.23      1.94 o
   0   6   8       37.44       33.67      1.71 o
   1   6   8        6.78        5.86      0.54 o
   2   6   8        3.53        3.04      0.97 o
   3   6   8       19.15       16.52      1.03 o
   4   6   8       69.95       62.27      2.02 o
   5   6   8        5.84        7.22      0.76 o
   6   6   8        1.09        1.08      0.53 o
   7   6   8        0.00       -0.30      0.49 o
   8   6   8        2.17        0.59      0.57 o
   9   6   8        0.05        0.32      0.61 o
  -5   7   8        3.76        5.28      1.40 o
  -4   7   8        0.12        0.06      0.38 o
  -3   7   8        0.17       -0.34      0.34 o
  -2   7   8       23.90       26.62      1.00 o
  -1   7   8       14.31       16.98      0.93 o
   0   7   8        1.67        1.55      0.52 o
   1   7   8        1.46        2.14      0.65 o
   2   7   8        1.80        1.99      0.53 o
   3   7   8        7.88        5.83      0.72 o
   4   7   8        1.60        2.47      0.57 o
   5   7   8        3.24        4.16      0.67 o
   6   7   8       13.99       15.86      1.40 o
   7   7   8        5.65        6.25      0.80 o
   8   7   8        1.55        1.24      0.61 o
   9   7   8       16.91       21.47      1.62 o
  -3   8   8        7.00        6.80      0.64 o
  -2   8   8       13.23       14.69      0.81 o
  -1   8   8        1.65        1.09      0.40 o
   0   8   8       20.30       19.53      1.25 o
   1   8   8        0.00       -0.36      0.36 o
   2   8   8        6.77        7.04      0.80 o
   3   8   8        4.54        1.80      0.57 o
   4   8   8        0.35       -0.23      0.44 o
   5   8   8       10.52        9.02      0.87 o
   6   8   8        0.40        0.59      0.53 o
   7   8   8       13.76       16.97      1.22 o
   8   8   8        3.53        3.36      0.80 o
  -2   9   8        2.04        1.33      0.50 o
  -1   9   8        0.18        0.31      0.44 o
   0   9   8        0.71        1.58      0.65 o
   1   9   8        2.64        2.17      0.64 o
   2   9   8        0.18        1.08      0.57 o
   3   9   8        0.15        0.45      0.49 o
   4   9   8       10.68       14.33      1.06 o
   5   9   8        4.36        3.24      0.67 o
   6   9   8        0.21       -0.46      0.49 o
   7   9   8        0.84        0.90      0.70 o
   0  10   8        6.64       10.23      1.29 o
   1  10   8        3.76        4.67      0.84 o
   2  10   8        0.01        0.69      0.54 o
   3  10   8        0.00       -0.32      0.86 o
   4  10   8        4.24        6.26      0.87 o
   5  10   8        0.23        0.26      0.86 o
   6  10   8        0.10       -0.57      0.57 o
  -5  -7   9        0.00       -0.38      0.47 o
  -4  -7   9        0.11        0.95      0.54 o
  -3  -7   9        0.41        0.85      0.48 o
  -2  -7   9        0.10        0.10      0.44 o
  -1  -7   9        0.00       -0.22      0.55 o
   0  -7   9        6.41        7.50      1.29 o
  -6  -6   9        4.90        5.87      0.87 o
  -5  -6   9        3.75        4.19      0.64 o
  -4  -6   9        0.30        0.65      0.47 o
  -3  -6   9       62.74       63.43      1.81 o
  -2  -6   9       10.12        9.10      0.75 o
  -1  -6   9        2.08        2.32      0.67 o
   0  -6   9        1.48        1.50      0.62 o
   1  -6   9        5.67        7.87      1.29 o
   2  -6   9        1.10        1.18      1.08 o
  -7  -5   9        0.53        0.79      0.64 o
  -6  -5   9        0.00        0.86      0.53 o
  -5  -5   9        0.00       -0.40      0.40 o
  -4  -5   9        1.73        1.87      0.51 o
  -3  -5   9      121.89      111.90      3.96 o
  -2  -5   9      200.52      192.29      3.66 o
  -1  -5   9        0.00       -0.09      1.08 o
   0  -5   9        0.05        0.41      0.44 o
   1  -5   9        1.95        1.27      0.54 o
   2  -5   9        9.16        9.58      0.98 o
   3  -5   9        0.13        0.07      0.48 o
   4  -5   9        5.51        5.16      0.85 o
  -7  -4   9        0.38        0.60      0.81 o
  -6  -4   9        0.09       -0.16      0.65 o
  -5  -4   9        6.37        5.39      1.08 o
  -4  -4   9       28.44       31.02      1.19 o
  -3  -4   9        0.62        0.64      0.56 o
  -2  -4   9       37.68       33.77      1.28 o
  -1  -4   9        0.17       -0.24      0.44 o
   0  -4   9        1.42        1.81      0.97 o
   1  -4   9        2.07        1.06      0.52 o
   2  -4   9        1.41        0.50      0.36 o
   3  -4   9        0.05        0.15      0.59 o
   4  -4   9        0.62        0.63      0.52 o
   5  -4   9        0.61       -0.15      0.54 o
  -8  -3   9       22.51       24.92      2.75 o
  -7  -3   9        2.09        1.84      0.70 o
  -6  -3   9        2.04        1.59      0.57 o
  -5  -3   9        3.26        1.85      0.48 o
  -4  -3   9        0.84        0.65      0.39 o
  -3  -3   9        3.23        3.00      0.44 o
  -2  -3   9        3.37        2.82      0.40 o
  -1  -3   9        1.53        1.92      0.50 o
   0  -3   9        5.06        4.20      1.02 o
   1  -3   9       16.19       16.66      0.98 o
   2  -3   9        1.27        1.83      0.38 o
   3  -3   9       15.78       14.80      0.80 o
   4  -3   9       10.79       11.07      0.93 o
   5  -3   9       14.39       14.84      1.09 o
   6  -3   9        3.91        5.40      0.85 o
  -8  -2   9       21.78       24.07      1.48 o
  -7  -2   9        1.53        1.73      0.59 o
  -6  -2   9        0.46        0.04      0.42 o
  -5  -2   9        2.22        1.85      0.51 o
  -4  -2   9        0.19        0.07      0.39 o
  -3  -2   9       10.57        9.13      0.56 o
  -2  -2   9        0.38        0.51      0.28 o
  -1  -2   9        0.02        0.22      0.31 o
   0  -2   9        4.77        4.46      0.60 o
   1  -2   9        0.36        0.20      0.28 o
   2  -2   9       14.11       14.52      0.74 o
   3  -2   9        9.87        9.43      0.62 o
   4  -2   9        0.73        0.39      0.44 o
   5  -2   9       33.90       31.17      2.05 o
   6  -2   9       12.91       13.41      2.10 o
   7  -2   9        0.02       -0.47      0.47 o
  -8  -1   9        6.80        6.28      0.82 o
  -7  -1   9        1.54        2.67      0.66 o
  -6  -1   9        0.18        0.34      0.44 o
  -5  -1   9        4.43        3.79      0.55 o
  -4  -1   9       21.51       20.90      0.93 o
  -3  -1   9       18.36       17.19      0.72 o
  -2  -1   9        5.69        5.84      0.45 o
  -1  -1   9        0.53        0.78      0.34 o
   0  -1   9       17.67       17.87      0.80 o
   1  -1   9       51.28       48.24      1.10 o
   2  -1   9        0.11        0.03      0.28 o
   3  -1   9       10.23        9.42      0.62 o
   4  -1   9        3.61        2.90      0.44 o
   5  -1   9        1.48        1.11      0.92 o
   6  -1   9        3.03        4.41      0.86 o
   7  -1   9        0.08        0.68      0.52 o
  -8   0   9        1.32        1.21      0.59 o
  -7   0   9       12.37       11.79      1.36 o
  -6   0   9       13.98       13.76      0.90 o
  -5   0   9        5.83        6.13      0.65 o
  -4   0   9       44.88       45.33      1.36 o
  -3   0   9       25.84       25.77      1.09 o
  -2   0   9        8.50        8.36      0.44 o
  -1   0   9       22.78       23.53      0.83 o
   0   0   9        1.36        1.72      0.38 o
   1   0   9       39.89       38.64      0.86 o
   2   0   9        9.51       10.34      0.49 o
   3   0   9        3.04        2.85      0.39 o
   4   0   9        9.52       10.10      1.49 o
   5   0   9        0.36       -0.18      0.31 o
   6   0   9        0.40        0.41      0.49 o
   7   0   9        0.28       -0.35      0.46 o
   8   0   9        0.10        0.46      0.60 o
  -8   1   9        4.66        4.13      0.80 o
  -7   1   9        0.08       -0.25      0.58 o
  -6   1   9        0.00        0.02      0.47 o
  -5   1   9       21.21       21.65      1.04 o
  -4   1   9       35.38       36.37      1.20 o
  -3   1   9        1.29        1.33      0.35 o
  -2   1   9        0.78        1.14      0.26 o
  -1   1   9       31.45       32.00      0.80 o
   0   1   9       27.30       25.72      0.69 o
   1   1   9       62.69       64.13      1.17 o
   2   1   9       17.79       16.75      0.58 o
   3   1   9        2.33        2.19      0.30 o
   4   1   9       32.34       32.21      1.03 o
   5   1   9       18.52       18.26      0.79 o
   6   1   9        0.46        1.02      0.52 o
   7   1   9       11.76       16.05      1.18 o
   8   1   9        1.97        2.98      0.72 o
  -7   2   9        1.52        2.05      0.84 o
  -6   2   9        0.08       -0.60      0.92 o
  -5   2   9       29.82       33.00      1.28 o
  -4   2   9        0.33       -0.01      0.37 o
  -3   2   9        4.85        4.86      0.84 o
  -2   2   9        0.46        0.56      0.32 o
  -1   2   9        1.77        1.70      0.24 o
   0   2   9        0.40        0.26      0.19 o
   1   2   9       14.74       16.72      0.56 o
   2   2   9       32.58       29.05      0.70 o
   3   2   9       45.85       46.35      0.91 o
   4   2   9        2.19        0.89      0.44 o
   5   2   9       15.97       18.48      1.07 o
   6   2   9        0.13        0.22      0.44 o
   7   2   9        6.26        6.26      1.78 o
   8   2   9        0.03       -0.49      0.52 o
  -7   3   9        0.66        0.76      0.80 o
  -6   3   9        1.32        1.22      0.72 o
  -5   3   9        9.59        8.82      1.03 o
  -4   3   9       15.86       15.89      1.14 o
  -3   3   9       20.21       23.69      1.36 o
  -2   3   9        6.21        6.33      0.51 o
  -1   3   9       78.64       78.97      1.59 o
   0   3   9        3.68        3.29      0.38 o
   1   3   9       24.81       24.79      0.75 o
   2   3   9        1.63        1.11      0.30 o
   3   3   9       17.93       17.23      0.60 o
   4   3   9       70.30       71.65      1.58 o
   5   3   9        2.38        3.00      0.71 o
   6   3   9        2.49        3.51      0.61 o
   7   3   9        1.53        0.92      0.53 o
   8   3   9        1.08        1.85      0.60 o
   9   3   9        0.01        0.01      0.57 o
  -6   4   9        0.02       -0.04      0.81 o
  -5   4   9        0.00        0.16      0.61 o
  -4   4   9        0.45        0.22      0.61 o
  -3   4   9       21.59       18.90      1.22 o
  -2   4   9        3.95        4.00      0.57 o
  -1   4   9       13.43       13.29      0.79 o
   0   4   9       14.10       13.13      0.72 o
   1   4   9       81.40       80.10      1.63 o
   2   4   9        1.61        1.81      0.36 o
   3   4   9       70.64       71.35      1.54 o
   4   4   9       27.89       27.92      1.07 o
   5   4   9       12.26       14.64      3.34 o
   6   4   9        4.14        2.80      0.86 o
   7   4   9        5.05        5.49      1.08 o
   8   4   9        1.05        1.08      0.75 o
   9   4   9        0.56        0.22      0.86 o
  -6   5   9        0.33        0.52      0.72 o
  -5   5   9        2.22        1.29      0.76 o
  -4   5   9        0.02       -0.53      0.53 o
  -3   5   9        0.01       -0.08      0.43 o
  -2   5   9        2.27        2.58      0.54 o
  -1   5   9       56.91       55.35      1.57 o
   0   5   9       20.25       18.01      0.73 o
   1   5   9       11.98       12.47      0.64 o
   2   5   9      103.93      103.28      3.86 o
   3   5   9        6.57        8.95      0.98 o
   4   5   9        3.85        3.34      0.61 o
   5   5   9        0.02       -0.54      0.54 o
   6   5   9        5.53        5.06      1.08 o
   7   5   9        5.95        7.10      1.02 o
   8   5   9       20.77       29.10      3.12 o
   9   5   9        0.50        0.65      0.67 o
  -5   6   9        0.46        0.46      0.75 o
  -4   6   9        1.77        2.79      0.87 o
  -3   6   9        3.54        3.61      0.64 o
  -2   6   9        6.45        5.99      0.85 o
  -1   6   9        0.01        0.09      0.43 o
   0   6   9       27.33       24.22      1.04 o
   1   6   9       36.62       35.13      3.18 o
   2   6   9        5.77        4.13      1.13 o
   3   6   9       20.78       17.44      1.10 o
   4   6   9        0.01        1.02      0.59 o
   5   6   9       10.18        9.02      0.86 o
   6   6   9        3.65        4.00      0.72 o
   7   6   9        0.30        0.22      0.53 o
   8   6   9        0.25       -0.01      1.02 o
  -4   7   9       13.52       15.04      0.96 o
  -3   7   9        4.28        5.91      0.60 o
  -2   7   9       12.52       14.09      0.93 o
  -1   7   9        1.70        1.01      0.47 o
   0   7   9        1.05        0.16      0.46 o
   1   7   9        2.50        2.68      0.64 o
   2   7   9        0.21       -0.16      0.46 o
   3   7   9        0.32       -0.27      0.38 o
   4   7   9        0.67       -0.49      0.49 o
   5   7   9        0.03       -0.46      0.46 o
   6   7   9        0.85        0.79      0.57 o
   7   7   9        2.54        2.21      0.67 o
   8   7   9        0.53        0.90      0.67 o
  -3   8   9        7.80        8.65      0.74 o
  -2   8   9        6.28        6.44      0.79 o
  -1   8   9        1.62        2.07      0.72 o
   0   8   9        1.26        1.51      0.81 o
   1   8   9        1.20        1.53      0.64 o
   2   8   9        7.12        8.89      0.91 o
   3   8   9        1.18        2.17      0.61 o
   4   8   9        1.02        0.83      0.59 o
   5   8   9        0.00       -0.53      0.53 o
   6   8   9        5.77        5.48      0.84 o
   7   8   9        3.87        4.72      0.84 o
  -1   9   9        1.48        1.15      0.72 o
   0   9   9        3.43        4.30      1.29 o
   1   9   9        6.11        8.46      1.51 o
   2   9   9        0.42        0.08      0.49 o
   3   9   9        6.28        8.61      0.95 o
   4   9   9        8.76        9.58      0.95 o
   5   9   9        0.00        0.42      0.57 o
   6   9   9        0.32       -0.02      0.57 o
   2  10   9        1.63        2.62      0.70 o
   3  10   9       11.17       16.21      1.29 o
   4  10   9        0.85        0.38      0.61 o
  -5  -6  10        0.95        0.05      0.61 o
  -4  -6  10        6.46        5.56      0.74 o
  -3  -6  10        0.60        0.81      0.51 o
  -2  -6  10        0.29        0.66      0.50 o
  -1  -6  10        0.59        0.65      0.64 o
   0  -6  10        2.66        3.91      1.08 o
   1  -6  10        2.89        3.52      0.80 o
  -6  -5  10       19.34       18.39      1.83 o
  -5  -5  10        7.40        8.49      0.95 o
  -4  -5  10        0.04        0.12      0.64 o
  -3  -5  10        2.53        2.50      0.86 o
  -2  -5  10       31.95       32.37      1.29 o
  -1  -5  10        0.94        0.83      0.97 o
   0  -5  10        1.34        0.40      0.60 o
   1  -5  10        2.64        3.05      0.70 o
   2  -5  10        0.51        0.02      0.54 o
   3  -5  10        0.13       -0.27      1.45 o
  -6  -4  10       10.31       10.22      1.03 o
  -5  -4  10        0.01        0.23      0.49 o
  -4  -4  10        6.99        7.90      0.72 o
  -3  -4  10       15.24       15.50      0.91 o
  -2  -4  10       13.72       12.49      0.89 o
  -1  -4  10       18.14       15.49      1.10 o
   0  -4  10        0.33        1.09      0.52 o
   1  -4  10        0.94        0.09      0.52 o
   2  -4  10        4.13        4.22      0.75 o
   3  -4  10        0.00       -0.20      0.39 o
   4  -4  10        5.30        5.29      0.64 o
  -7  -3  10        0.64        0.65      0.75 o
  -6  -3  10        0.05       -0.46      0.46 o
  -5  -3  10        0.32        0.68      0.42 o
  -4  -3  10        3.88        3.12      0.47 o
  -3  -3  10        0.16       -0.08      0.31 o
  -2  -3  10        0.60        0.80      0.33 o
  -1  -3  10        5.95        5.06      0.72 o
   0  -3  10        1.21        1.34      0.52 o
   1  -3  10        2.08        2.21      0.60 o
   2  -3  10        0.93        1.38      0.57 o
   3  -3  10        4.33        3.19      0.50 o
   4  -3  10        5.13        4.32      0.58 o
   5  -3  10        0.36        0.73      1.35 o
  -7  -2  10        3.13        3.05      0.68 o
  -6  -2  10        1.41        1.38      0.52 o
  -5  -2  10        0.24        0.54      0.43 o
  -4  -2  10       20.97       21.12      1.55 o
  -3  -2  10        0.12        0.08      0.32 o
  -2  -2  10        6.16        5.33      0.48 o
  -1  -2  10        0.17       -0.09      0.32 o
   0  -2  10        0.00       -0.22      0.41 o
   1  -2  10        1.20        0.82      0.65 o
   2  -2  10       49.73       47.18      1.36 o
   3  -2  10       19.90       18.51      0.87 o
   4  -2  10        1.92        1.53      0.43 o
   5  -2  10       24.68       29.73      1.21 o
   6  -2  10       31.41       35.03      1.73 o
  -7  -1  10        0.20        0.67      0.63 o
  -6  -1  10        0.41        0.42      0.66 o
  -5  -1  10        0.02        0.44      0.40 o
  -4  -1  10       19.20       18.20      0.91 o
  -3  -1  10        3.08        3.89      0.51 o
  -2  -1  10       27.68       25.76      1.09 o
  -1  -1  10        6.83        6.14      0.50 o
   0  -1  10        7.26        6.45      0.58 o
   1  -1  10        4.83        5.07      0.64 o
   2  -1  10       28.00       27.81      1.00 o
   3  -1  10        4.00        2.92      0.47 o
   4  -1  10        0.32        0.40      0.34 o
   5  -1  10        5.76        5.58      0.61 o
   6  -1  10       15.81       17.04      0.94 o
  -7   0  10        8.82       10.74      0.96 o
  -6   0  10       44.92       49.50      1.67 o
  -5   0  10        0.83        0.51      0.46 o
  -4   0  10        3.69        3.91      0.57 o
  -3   0  10        5.04        5.58      0.58 o
  -2   0  10        4.05        4.67      0.61 o
  -1   0  10        0.91        0.97      0.28 o
   0   0  10       14.65       16.75      0.80 o
   1   0  10        0.00       -0.19      0.25 o
   2   0  10        2.25        1.57      0.39 o
   3   0  10        0.19        0.73      0.34 o
   4   0  10        0.10       -0.19      0.28 o
   5   0  10       11.97       12.28      0.76 o
   6   0  10       12.88       16.40      2.37 o
   7   0  10        1.27        0.82      0.54 o
  -7   1  10        0.97        0.96      0.89 o
  -6   1  10       24.44       23.18      1.19 o
  -5   1  10       31.87       33.15      1.29 o
  -4   1  10        3.51        3.66      0.53 o
  -3   1  10        4.14        5.29      0.61 o
  -2   1  10        8.24        7.67      0.51 o
  -1   1  10        7.07        7.86      0.49 o
   0   1  10       11.03       10.18      0.66 o
   1   1  10       63.59       62.75      1.33 o
   2   1  10       47.82       51.68      1.17 o
   3   1  10        2.99        3.14      0.49 o
   4   1  10       17.42       16.56      0.76 o
   5   1  10       56.75       67.59      6.57 o
   6   1  10        8.76        8.17      1.67 o
   7   1  10        0.00        0.48      0.52 o
  -7   2  10        0.03        0.58      0.75 o
  -6   2  10        0.24        0.13      0.67 o
  -5   2  10        0.34        1.10      0.72 o
  -4   2  10       24.26       23.91      1.41 o
  -3   2  10        6.07        6.70      0.87 o
  -2   2  10        8.19        8.76      0.83 o
  -1   2  10        8.55        9.06      0.68 o
   0   2  10       37.43       38.73      1.07 o
   1   2  10       64.58       69.12      1.47 o
   2   2  10        2.83        3.03      0.34 o
   3   2  10       21.51       20.73      0.72 o
   4   2  10       71.89       68.93      3.88 o
   5   2  10        2.21        2.71      0.61 o
   6   2  10        2.85        2.81      0.64 o
   7   2  10        0.12       -0.34      0.49 o
   8   2  10        0.01       -0.46      0.46 o
  -6   3  10        0.00       -0.72      0.72 o
  -5   3  10        7.91        6.87      0.99 o
  -4   3  10       16.47       14.70      1.22 o
  -3   3  10        0.01        0.53      0.60 o
  -2   3  10       95.70      101.43      2.93 o
  -1   3  10       25.55       30.06      1.18 o
   0   3  10        9.07        8.10      0.51 o
   1   3  10      103.88      111.59      1.88 o
   2   3  10      177.94      185.68      2.73 o
   3   3  10        6.96        5.19      0.52 o
   4   3  10       16.81       17.51      1.07 o
   5   3  10       21.24       21.97      1.72 o
   6   3  10        0.01       -0.11      0.65 o
   7   3  10        0.54       -0.11      0.65 o
   8   3  10        4.04        3.34      1.08 o
  -6   4  10        1.74        1.45      0.84 o
  -5   4  10        4.71        4.01      0.91 o
  -4   4  10        0.20        0.60      0.92 o
  -3   4  10        2.60        2.75      0.76 o
  -2   4  10       44.84       45.70      1.86 o
  -1   4  10       40.28       40.19      1.36 o
   0   4  10        0.03       -0.33      0.33 o
   1   4  10        1.04        1.15      0.43 o
   2   4  10       25.89       24.11      1.25 o
   3   4  10       93.06       89.88      2.85 o
   4   4  10        3.74        3.56      0.86 o
   5   4  10        2.40        2.80      0.75 o
   6   4  10        1.30       -0.54      0.54 o
   7   4  10        0.00        0.11      0.75 o
   8   4  10        3.44        4.63      1.18 o
  -5   5  10        0.15       -0.45      0.72 o
  -4   5  10        1.55        2.85      0.87 o
  -3   5  10        0.36       -0.16      0.61 o
  -2   5  10        0.15        0.06      0.44 o
  -1   5  10        2.72        2.99      0.55 o
   0   5  10        2.90        2.65      0.77 o
   1   5  10        2.69        2.76      0.52 o
   2   5  10        0.47        0.59      0.53 o
   3   5  10        8.22        7.51      1.18 o
   4   5  10        9.45        7.98      0.97 o
   5   5  10        0.01        0.05      0.48 o
   6   5  10        1.64        2.69      0.86 o
   7   5  10        0.70        0.65      0.86 o
   8   5  10        0.10        0.22      0.75 o
  -4   6  10        0.00       -0.64      0.64 o
  -3   6  10        6.36        7.59      1.40 o
  -2   6  10        0.08       -0.44      0.44 o
  -1   6  10        0.04       -0.22      0.41 o
   0   6  10        6.09        8.33      0.83 o
   1   6  10       15.88       18.14      1.18 o
   2   6  10        5.69        5.43      0.80 o
   3   6  10        0.07       -0.46      0.46 o
   4   6  10        3.36        3.60      0.69 o
   5   6  10       15.20       21.17      2.64 o
   6   6  10        0.90        2.29      1.35 o
   7   6  10       22.98       30.26      2.37 o
   8   6  10        0.07        0.43      0.75 o
  -3   7  10       11.74       13.24      1.33 o
  -2   7  10        6.16        6.28      0.76 o
  -1   7  10        0.53        0.14      0.49 o
   0   7  10        0.26       -0.22      0.70 o
   1   7  10        2.42        1.45      0.61 o
   2   7  10        0.37       -0.21      0.59 o
   3   7  10        3.94        2.59      0.61 o
   4   7  10        2.04        1.39      1.72 o
   5   7  10        7.91        9.27      1.24 o
   6   7  10        0.75        1.51      0.86 o
   7   7  10        0.04       -0.26      0.60 o
  -2   8  10        0.92        1.74      0.75 o
  -1   8  10        1.18        3.06      0.87 o
   0   8  10        2.01        2.58      0.76 o
   1   8  10        0.31       -0.17      0.86 o
   2   8  10        3.78        5.49      0.84 o
   3   8  10        0.34       -0.29      0.49 o
   4   8  10        4.13        3.79      1.02 o
   5   8  10        0.01       -0.65      0.65 o
   6   8  10        0.68       -0.19      0.57 o
   0   9  10        7.37        7.75      1.03 o
   1   9  10        0.10        0.86      0.69 o
   2   9  10        0.49       -0.69      1.08 o
   3   9  10        0.39        0.00      0.54 o
   4   9  10        0.59        0.27      0.70 o
   5   9  10        0.57        1.96      1.08 o
  -4  -5  11        1.54        1.42      0.55 o
  -3  -5  11        3.84        3.94      0.66 o
  -2  -5  11        2.52        3.35      0.71 o
  -1  -5  11        0.11       -0.46      0.60 o
   0  -5  11        0.10       -0.39      0.54 o
   1  -5  11        0.96        1.02      0.70 o
  -5  -4  11        0.00       -0.52      0.52 o
  -4  -4  11        0.30       -0.19      0.43 o
  -3  -4  11        0.54        0.15      0.41 o
  -2  -4  11        1.60        1.47      0.49 o
  -1  -4  11        2.09        2.50      0.70 o
   0  -4  11        4.87        3.89      0.72 o
   1  -4  11       11.11       11.76      1.09 o
   2  -4  11        1.55        2.50      0.72 o
   3  -4  11        0.04       -0.65      0.65 o
  -6  -3  11        0.02       -0.51      0.57 o
  -5  -3  11        8.85        8.87      1.33 o
  -4  -3  11        0.38        1.05      0.45 o
  -3  -3  11        0.05        0.80      0.50 o
  -2  -3  11        0.19        0.27      0.34 o
  -1  -3  11        0.00        0.12      0.47 o
   0  -3  11        3.29        3.73      0.75 o
   1  -3  11        0.60        0.30      0.81 o
   2  -3  11        0.25       -0.32      0.54 o
   3  -3  11        3.81        3.27      1.56 o
   4  -3  11        1.03        1.29      0.52 o
  -6  -2  11        0.29        0.73      0.54 o
  -5  -2  11        3.37        2.17      0.54 o
  -4  -2  11        4.18        2.96      0.53 o
  -3  -2  11        1.06        1.38      0.39 o
  -2  -2  11        2.91        3.47      0.47 o
  -1  -2  11        1.00        0.81      0.41 o
   0  -2  11       36.02       36.04      1.59 o
   1  -2  11       10.96       11.50      0.98 o
   2  -2  11        0.04       -0.30      0.44 o
   3  -2  11        0.08        0.21      0.46 o
   4  -2  11        2.24        3.13      0.57 o
   5  -2  11        0.01        0.44      0.49 o
  -6  -1  11        2.18        2.42      0.65 o
  -5  -1  11       16.09       16.28      0.97 o
  -4  -1  11        8.97        9.23      0.76 o
  -3  -1  11        0.40        0.67      0.40 o
  -2  -1  11        6.85        6.84      0.53 o
  -1  -1  11        4.45        3.39      0.61 o
   0  -1  11       12.05       11.24      0.87 o
   1  -1  11        1.22        1.29      0.52 o
   2  -1  11        0.01       -0.08      0.41 o
   3  -1  11        0.30       -0.12      0.34 o
   4  -1  11        0.48        0.70      0.40 o
   5  -1  11        0.11       -0.40      0.40 o
  -6   0  11        0.35        1.13      1.03 o
  -5   0  11       12.99       14.40      1.18 o
  -4   0  11        4.25        4.07      0.60 o
  -3   0  11        2.21        1.58      0.47 o
  -2   0  11        0.09       -0.15      0.31 o
  -1   0  11       13.72       14.59      0.69 o
   0   0  11        0.46        0.30      0.36 o
   1   0  11        4.68        3.67      0.60 o
   2   0  11        0.75        0.28      0.34 o
   3   0  11        5.46        5.59      0.58 o
   4   0  11        2.94        1.64      0.55 o
   5   0  11        0.01        0.37      0.52 o
   6   0  11        1.97        3.54      0.75 o
  -6   1  11        4.87        4.13      0.95 o
  -5   1  11       18.15       19.73      1.41 o
  -4   1  11        5.33        5.61      1.02 o
  -3   1  11        0.08       -0.59      0.92 o
  -2   1  11        1.37        1.61      0.53 o
  -1   1  11       13.41       14.51      0.67 o
   0   1  11        8.80        9.39      0.70 o
   1   1  11        4.01        4.57      0.60 o
   2   1  11        1.34        1.02      0.49 o
   3   1  11       11.43       15.31      0.88 o
   4   1  11       10.66       13.56      0.76 o
   5   1  11        5.30        5.22      0.80 o
   6   1  11        0.39        0.92      0.60 o
  -6   2  11        0.59        0.71      0.97 o
  -5   2  11       11.42       10.67      1.22 o
  -4   2  11        6.28        4.22      0.83 o
  -3   2  11       13.87       14.37      1.13 o
  -2   2  11        2.93        2.78      0.72 o
  -1   2  11        1.05        1.08      0.60 o
   0   2  11       50.97       49.57      1.78 o
   1   2  11       14.42       14.29      1.00 o
   2   2  11        9.01        9.14      0.63 o
   3   2  11       16.72       17.40      1.02 o
   4   2  11       11.42       12.60      1.40 o
   5   2  11        8.80       10.12      1.29 o
   6   2  11        9.72        4.95      1.08 o
   7   2  11        1.49        1.29      0.97 o
  -5   3  11        0.61        0.01      0.81 o
  -4   3  11        2.32        1.52      0.97 o
  -3   3  11        0.27        0.46      0.64 o
  -2   3  11       21.79       25.40      1.47 o
  -1   3  11       49.85       53.05      1.98 o
   0   3  11       49.02       52.19      2.26 o
   1   3  11       38.59       42.39      1.34 o
   2   3  11        8.03        7.80      0.64 o
   3   3  11       23.14       22.83      1.22 o
   4   3  11        0.01        0.22      0.65 o
   5   3  11       19.70       21.54      1.83 o
   6   3  11        1.95        0.54      0.86 o
   7   3  11        0.10       -0.11      0.86 o
  -5   4  11        1.11        0.41      0.75 o
  -4   4  11        0.40        0.81      0.72 o
  -3   4  11        1.79        0.79      1.13 o
  -2   4  11        4.43        2.18      0.72 o
  -1   4  11       72.38       71.41      3.39 o
   0   4  11        1.83        1.55      0.50 o
   1   4  11        2.21        2.53      0.52 o
   2   4  11        2.71        3.06      0.92 o
   3   4  11       11.18       12.97      1.13 o
   4   4  11        2.66        2.09      0.64 o
   5   4  11        0.86        0.00      0.65 o
   6   4  11        1.94        0.11      0.86 o
   7   4  11       12.42       14.11      1.62 o
  -4   5  11        5.48        6.37      1.10 o
  -3   5  11        0.01       -0.38      0.69 o
  -2   5  11        0.08       -0.05      0.61 o
  -1   5  11       12.97       12.88      1.13 o
   0   5  11       14.99       15.57      0.90 o
   1   5  11        9.45       11.65      1.01 o
   2   5  11        0.64        0.35      0.57 o
   3   5  11        0.34       -0.16      0.53 o
   4   5  11        3.10        1.98      0.64 o
   5   5  11        4.39        4.96      0.81 o
   6   5  11        5.18        6.14      1.18 o
   7   5  11        0.54       -0.11      0.75 o
  -3   6  11        1.75        1.99      0.84 o
  -2   6  11        0.29        0.24      1.24 o
  -1   6  11        3.08        3.62      0.63 o
   0   6  11        0.08        0.85      0.60 o
   1   6  11        0.31        0.24      0.97 o
   2   6  11        0.88        0.19      0.57 o
   3   6  11        0.54        0.01      0.59 o
   4   6  11        2.46        2.15      0.64 o
   5   6  11        0.04        0.52      0.59 o
   6   6  11        6.97        8.62      1.40 o
   7   6  11        1.08        0.97      0.97 o
  -2   7  11        1.62        1.94      0.84 o
  -1   7  11        0.01        0.24      0.64 o
   0   7  11       15.37       18.74      1.33 o
   1   7  11        0.03       -0.22      0.54 o
   2   7  11        6.82        6.71      0.90 o
   3   7  11        2.33        2.37      0.69 o
   4   7  11        0.76        1.14      1.18 o
   5   7  11        0.93       -0.06      0.97 o
   6   7  11        6.67       10.00      2.37 o
   0   8  11        1.08        1.32      0.75 o
   1   8  11        2.36        2.57      0.80 o
   2   8  11        0.05       -0.06      0.60 o
   3   8  11        3.56        4.46      0.92 o
   4   8  11        5.82        8.15      0.99 o
   5   8  11        0.44        1.13      0.61 o
  -2  -4  12        0.66       -0.16      0.55 o
  -1  -4  12        0.07       -0.41      0.41 o
   0  -4  12        0.20        0.14      0.70 o
  -4  -3  12        0.36        0.00      0.53 o
  -3  -3  12        3.11        2.81      0.61 o
  -2  -3  12        1.54        1.12      0.54 o
  -1  -3  12        0.65        0.89      0.48 o
   0  -3  12        0.85       -0.60      0.97 o
   1  -3  12        3.79        3.03      0.70 o
   2  -3  12        4.74        2.56      0.75 o
  -5  -2  12        0.31       -0.11      0.58 o
  -4  -2  12        6.21        6.39      0.74 o
  -3  -2  12        0.43        0.30      0.41 o
  -2  -2  12        5.86        5.70      1.02 o
  -1  -2  12        0.16        0.72      0.44 o
   0  -2  12        0.51       -0.11      0.52 o
   1  -2  12        1.61        1.10      0.60 o
   2  -2  12        2.25        2.02      0.67 o
   3  -2  12        1.44        2.44      0.75 o
  -5  -1  12        0.02       -0.19      0.49 o
  -4  -1  12        0.00       -0.38      0.44 o
  -3  -1  12        2.73        1.52      0.43 o
  -2  -1  12        2.53        2.13      0.44 o
  -1  -1  12       12.68       12.02      0.70 o
   0  -1  12        8.35        8.81      0.87 o
   1  -1  12        0.27       -0.34      0.44 o
   2  -1  12        0.91        0.93      0.60 o
   3  -1  12        0.46        0.43      0.54 o
   4  -1  12        9.03       10.19      0.80 o
  -5   0  12        5.20        5.96      0.98 o
  -4   0  12        0.60        1.58      0.55 o
  -3   0  12        0.28       -0.10      0.41 o
  -2   0  12        4.91        4.98      0.53 o
  -1   0  12        6.41        7.42      0.56 o
   0   0  12        9.95        8.95      0.99 o
   1   0  12        0.01        0.37      0.44 o
   2   0  12        0.29        0.38      0.52 o
   3   0  12        8.91       10.30      0.92 o
   4   0  12       11.03       15.43      0.88 o
   5   0  12       11.28       10.66      2.69 o
  -5   1  12        0.01        0.75      0.75 o
  -4   1  12        1.10        0.41      0.70 o
  -3   1  12        9.69       12.70      1.16 o
  -2   1  12        1.61        1.01      0.97 o
  -1   1  12       10.24        7.93      0.90 o
   0   1  12        6.18        5.28      1.08 o
   1   1  12        2.07        2.05      0.60 o
   2   1  12        0.02       -0.43      0.65 o
   3   1  12        2.81        3.15      0.61 o
   4   1  12        1.73        1.51      0.75 o
   5   1  12        1.87        1.08      0.75 o
  -5   2  12        0.93        0.71      1.02 o
  -4   2  12        1.61        1.25      0.78 o
  -3   2  12       18.92       21.41      1.44 o
  -2   2  12        1.18        1.21      0.70 o
  -1   2  12       57.77       61.53      2.20 o
   0   2  12        0.57        0.43      0.97 o
   1   2  12       64.96       69.66      2.24 o
   2   2  12       34.96       38.21      2.32 o
   3   2  12        2.36        2.91      0.86 o
   4   2  12       20.75       20.25      1.72 o
   5   2  12        3.19        3.77      0.97 o
   6   2  12        1.13        0.22      0.86 o
  -4   3  12        0.58        0.48      0.76 o
  -3   3  12        1.47        0.67      1.18 o
  -2   3  12        3.87        2.67      1.72 o
  -1   3  12        1.80        2.46      0.75 o
   0   3  12        8.31       11.13      1.03 o
   1   3  12        0.14       -0.14      0.57 o
   2   3  12       15.78       15.06      2.26 o
   3   3  12       21.84       18.96      1.62 o
   4   3  12        6.12        5.28      1.08 o
   5   3  12        0.18       -0.54      0.54 o
   6   3  12        0.06       -0.43      0.65 o
  -4   4  12        0.10        0.83      0.80 o
  -3   4  12        0.31       -0.54      1.02 o
  -2   4  12        4.99        4.01      1.29 o
  -1   4  12        0.01       -0.12      0.97 o
   0   4  12        0.00       -0.49      0.75 o
   1   4  12        5.34        4.86      0.78 o
   2   4  12        2.39        1.51      0.67 o
   3   4  12        2.55        2.21      1.35 o
   4   4  12        0.21        0.75      0.75 o
   5   4  12        3.48        5.39      1.18 o
   6   4  12        0.01       -0.22      0.75 o
  -3   5  12        0.36       -0.30      1.56 o
  -2   5  12        1.24        0.14      0.72 o
  -1   5  12        0.00        0.54      0.69 o
   0   5  12        3.24        3.98      1.29 o
   1   5  12        0.80        0.12      0.64 o
   2   5  12        5.03        4.71      0.83 o
   3   5  12        3.46        3.97      0.80 o
   4   5  12        0.79        0.73      0.67 o
   5   5  12        6.09        6.25      1.29 o
   6   5  12        5.20        6.03      1.29 o
  -2   6  12        1.38       -0.21      0.75 o
  -1   6  12        0.70       -0.11      1.08 o
   0   6  12        0.42       -0.16      0.86 o
   1   6  12        0.09        0.19      0.60 o
   2   6  12        1.64        0.48      0.81 o
   3   6  12        0.00       -0.11      0.57 o
   4   6  12        4.69        4.93      0.84 o
   5   6  12        7.43        9.78      1.72 o
   0   7  12        0.19       -0.32      0.64 o
   1   7  12        0.78        0.72      1.40 o
   2   7  12        2.88        3.64      0.92 o
   3   7  12        0.52        0.46      0.64 o
   4   7  12        0.62        0.51      0.64 o
  -2  -2  13        1.49        0.97      0.50 o
  -1  -2  13        1.20        0.12      0.46 o
   0  -2  13        2.50        1.87      0.70 o
   1  -2  13        0.47        0.43      0.75 o
  -3  -1  13        2.39        2.14      0.57 o
  -2  -1  13        0.18        0.83      0.43 o
  -1  -1  13        1.31        1.48      0.52 o
   0  -1  13        0.51        0.09      0.40 o
   1  -1  13        0.08        0.38      0.86 o
   2  -1  13        3.00        1.93      0.92 o
  -3   0  13        1.76        1.15      0.78 o
  -2   0  13        0.10       -0.18      0.62 o
  -1   0  13        0.07       -0.32      0.54 o
   0   0  13        3.33        4.09      1.08 o
   1   0  13        5.63        7.97      1.18 o
   2   0  13        7.72        9.74      0.93 o
   3   0  13        0.95        0.87      0.62 o
  -3   1  13        0.17       -0.28      0.72 o
  -2   1  13        0.20        0.43      0.62 o
  -1   1  13        3.54        3.89      1.40 o
   0   1  13       10.24       11.20      1.06 o
   1   1  13        3.73        4.52      1.08 o
   2   1  13        5.81        5.60      1.08 o
   4   1  13       24.79       27.36      2.05 o
  -3   2  13        0.37       -0.15      0.72 o
  -2   2  13       51.91       54.14      2.69 o
  -1   2  13       16.34       17.55      1.29 o
   0   2  13       12.99       13.46      1.13 o
   1   2  13        6.20        5.52      0.87 o
   4   2  13        5.91        6.14      1.18 o
  -3   3  13        1.07        0.27      0.76 o
  -2   3  13       49.55       56.82      2.36 o
  -1   3  13       13.31       13.99      1.21 o
   0   3  13        0.30       -0.27      0.62 o
   1   3  13        0.14        0.27      1.13 o
   3   3  13        7.23        7.11      1.18 o
   4   3  13        0.13       -0.75      0.75 o
  -2   4  13        0.96        1.35      0.76 o
  -1   4  13        0.82        1.17      0.78 o
   0   4  13        0.09       -0.34      0.67 o
   1   4  13        0.18       -0.75      0.97 o
   2   4  13        0.41       -0.43      0.97 o
   3   4  13        0.39        0.65      0.86 o
   4   4  13        0.21        0.00      0.75 o
  -1   5  13        0.00       -0.46      0.72 o
   0   5  13        0.29        0.54      1.18 o
   1   5  13        0.77        1.29      1.29 o
   2   5  13        1.31        1.65      0.75 o
   3   5  13        1.55        1.92      0.75 o
   4   5  13        4.79        7.11      1.40 o
   1   6  13        1.31        0.54      1.18 o
   2   6  13        3.89        4.56      0.90 o
 
